# Supplementary material for: Perish and publish: Dynamics of biomedical publications by deceased authors
Source: PLoS One. 2022 Sep 14;17(9):e0273783. doi: 10.1371/journal.pone.0273783 (PMC9473445; doi:10.1371/journal.pone.0273783)
Supplement: S1 Table — (XLSX) [file pone.0273783.s001.xlsx]

## Sheet: S1_Table
S1 Table
unique_name_id	pubs_on_PMC	name	total_pubs	first_pub	last_pub	deceased_date	pubs_before_deceased	pubs_after_deceased	5yr_prior	4yr_prior	3yr_prior	2yr_prior	1yr_prior	on_deceased_year	1yr_post	2yr_post	3yr_post	4yr_post	5yr_post	6yr+_post	PMCIDs	Acknowledgements	PMIDs	PMID_dates	PMCID_index
1	1	POOKAJORN, SURIN	3	2001	2005	2005-03-31	2	1	NA	1	1	0	0	1	NA	NA	NA	NA	NA	0	PMC1044832	'We dedicate this paper to the memory of Surin Pookajorn.'	11446426;11950063;15736978	2001-04-00;2002-04-13;2005-03-00	2
2	1	MAZUR, MIKHAIL	2	2002	2005	2005-04-30	1	1	NA	NA	1	0	0	1	NA	NA	NA	NA	NA	0	PMC1069646	'Financial support was provided by internal funding from New England Biolabs, Inc. Dedicated to the memory of Mikhail Mazur.'	11756688;15780005	2002-01-08;2005-04-00	1
3	3	JOHANSON, RICHARD B	10	1998	2002	2002-05-13	6	4	NA	1	1	1	3	4	NA	NA	NA	NA	NA	0	PMC116574; PMC116576; PMC139970	'This paper is dedicated to Richard Johanson, who died a few months before publication.'; 'This paper is dedicated to Richard Johanson, who died a few months before publication.'; 'This paper is dedicated to Richard Johanson who died prior to publication.'	12477381;9639214;12183305;10426611;12020355;10796182;11435002;11213000;12006105;11707662	2002-12-12;1998-05-00;2002-08-17;1999-06-00;2002-05-20;2000-05-05;2001-07-00;2001-01-00;2002-05-13;2001-12-00	0;4;8
4	1	CALAMARI, DAVIDE	9	2001	2006	2005-08-05	6	3	NA	1	2	1	2	1	2	NA	NA	NA	NA	0	PMC1190203	'Prof. Davide Calamari regrettably died before the paper was completed.'	12505307;16646487;16433372;11268852;16083497;15325174;14599512;12676486;11869816	2002-12-27;2006-04-01;2006-01-01;2001-04-00;2005-08-05;2004-09-00;2004-02-00;2003-04-11;2002-03-10	4
5	2	BEYERS, ALBERT D	5	1999	2002	2001-09-19	3	2	NA	NA	NA	2	1	1	1	NA	NA	NA	NA	0	PMC131053; PMC57799	'This work is dedicated to the memory of Albert Beyers.'; 'This work is dedicated to the memory of Albert Beyers.'	10974545;9949806;12366866;11597336;10376618	2000-08-22;1999-02-09;2002-10-07;2001-10-13;1999-06-12	2;3
6	1	GWINNER, EBERHARD	45	1987	2012	2004-09-07	33	12	1	3	3	4	4	4	3	3	1	0	1	1	PMC1420642	'Eberhard Gwinner passed away on September 7, 2004, before this study was completed.'	15058399;10677016;7667432;2013742;11555167;15451688;19376946;9333189;15504389;12193185;11005840;11710987;9370209;16937632;9462849;7488760;16055855;8631396;11487404;14662381;22877681;8872592;1286201;16934809;7623296;16555925;17536705;2979653;2979662;10452329;8504916;28311944;10707318;2519591;12441117;14667355;12002164;16275772;15811358;15522812;14662308;12719527;11863378;2767409;3219372	2004-01-22;2000-02-00;1995-07-00;1991-03-00;2001-09-00;2004-10-07;2009-05-00;1997-11-00;2004-11-00;2002-08-00;2000-10-24;2001-11-29;1997-01-01;2006-08-00;1997-11-00;1995-09-00;2005-06-00;1996-03-15;2001-08-07;2003-12-00;2012-08-11;1996-09-00;1992-01-01;2006-12-00;1995-01-01;2006-04-00;2007-04-00;1987-01-01;1987-01-01;1999-06-00;1993-04-00;1988-11-00;2000-02-00;1989-01-01;2002-11-00;2003-11-22;200…	0
7	1	FAIRBAIRN, LESLIE J	18	1995	2006	2006-03-15	15	3	1	0	0	3	0	4	NA	NA	NA	NA	NA	0	PMC1459112	'This work was supported by Aurora Health Care, Inc. The remaining authors wish to dedicate this manuscript to the memory of Dr. Leslie J. Fairbairn.'	16733832;16075413;15509504;8908500;8634444;7828668;9747465;11516723;14978767;15387894;9725988;9057638;11021755;16539700;16506247;9747464;9034597;10933202	2006-08-00;2006-01-00;2004-11-00;1996-10-00;1996-03-01;1995-02-00;1998-06-00;2001-06-27;2004-02-00;2004-08-06;1998-08-07;1997-03-01;2000-10-00;2006-03-15;2006-05-00;1998-06-00;1996-09-00;2000-05-00	13
8	1	LE SUEUR, DAVID	7	1990	2003	2002-12-09	5	2	0	0	0	0	0	1	1	NA	NA	NA	NA	0	PMC149399	'David le Sueur died unexpectedly during the advanced stages of manuscript preparation.'	12537589;8126474;2370526;1463908;8926884;8926866;14654317	2002-12-09;1993-12-00;1990-06-00;1992-10-00;1996-01-01;1996-01-01;2003-11-29	0
9	1	MIYAZAKI, SATOSHI	2	2003	2006	2006-06-27	1	1	NA	NA	1	0	0	1	NA	NA	NA	NA	NA	0	PMC1538634	' Satoshi Miyazaki passed away during the course of this work.'	16800897;12836673	2006-06-27;2003-07-03	0
10	1	WARD, RYK	1	2003	2003	2003-02-14	0	1	NA	NA	NA	NA	NA	1	NA	NA	NA	NA	NA	0	PMC154575	'This article is dedicated to the memory of Ryk Ward, who passed away on February 14, 2003.'	12702205	2003-04-19	0
11	2	SOMÉ, FLORENT	2	2006	2008	2005-08-31	0	2	NA	NA	NA	NA	NA	NA	1	0	1	NA	NA	0	PMC1562428; PMC2287184	'Our colleague and coauthor Florent Somé tragically died in August 2005.'; 'The coordinator of this study, Florent Somé, tragically died in August 2005.'	16762069;18364043	2006-06-08;2008-03-25	0;1
12	1	DENG, LONGWEN	2	2004	2006	2006-08-07	1	1	NA	NA	NA	1	0	1	NA	NA	NA	NA	NA	0	PMC1570494	'The current manuscript is dedicated to our colleague and friend, Dr. Longwen Deng, who recently passed away.'	15169570;16893449	2004-04-13;2006-08-07	1
13	1	MERRILL, JEFFREY C	1	2006	2006	2006-09-06	0	1	NA	NA	NA	NA	NA	1	NA	NA	NA	NA	NA	0	PMC1584226	'It is with deep sadness that we note the passing of first author, Jeffrey C. Merrill.'	16956400	2006-09-06	0
14	2	DOMINGO-ROURA, XAVIER	10	2000	2008	2006-10-23	6	4	0	0	0	3	1	2	1	2	NA	NA	NA	0	PMC1634856; PMC2397393	'This paper is dedicated to the memory of Dr. Xavier Domingo-Roura who passed away after a brave fight against cancer.'; 'This paper is dedicated to the memory of Xavier Domingo-Roura.'	16892275;14752811;15388770;17059596;16174341;21585830;18477388;17728273;15012947;11153699	2006-04-00;2004-01-00;2004-09-00;2006-10-23;2005-06-00;2008-05-00;2008-05-13;2007-09-00;2004-03-00;2000-12-00	3;6
15	1	PARKS, PEGGY	2	2002	2003	2003-05-16	1	1	NA	NA	NA	NA	1	1	NA	NA	NA	NA	NA	0	PMC166131	'The authors of this manuscript would like to dedicate this work to the memory of Peggy Parks, whose energy, innovation and dedication to the Nursing Home Quality Initiative in both the pilot phase and national implementation contributed greatly to its development.'	12753699;12112180	2003-05-16;2002-06-00	0
16	1	MINOIA, PAOLO	10	1997	2008	2006-11-30	7	3	1	0	1	0	1	3	0	1	NA	NA	NA	0	PMC1697814	'We dedicate this article to Prof. Minoia for his long-standing contribution to animal reproduction.'	12606481;17137489;18213645;16728064;16616098;10411537;17007854;9455850;15615897;11549852	2003-06-00;2006-11-30;2008-08-00;1997-04-15;2006-04-00;1999-08-00;2006-12-00;1997-12-00;2005-01-00;2001-09-11	1
17	1	TZEMOS, LEONIDAS	1	2006	2006	2006-11-29	0	1	NA	NA	NA	NA	NA	1	NA	NA	NA	NA	NA	0	PMC1698475	'This paper is dedicated to the memory of Leonidas Tzemos, an exceptional young scientist and a dear fried.'	17134512	2006-11-29	0
18	1	FRAPPIER, FRANÇOIS	8	1994	2008	2006-12-31	6	2	1	0	1	0	0	2	0	1	NA	NA	NA	0	PMC1716192	'This paper is dedicated to François Frappier, who tragically died while the work was in progress.'	18456502;14640516;11598112;17194195;7915841;16427101;10985080;8801568	2008-06-01;2003-11-00;2001-12-14;2006-12-00;1994-08-30;2006-03-00;2000-08-00;1996-01-01	3
19	1	KILBOURN, ANNELISA	12	1998	2006	2003-10-31	8	4	1	0	0	3	1	4	0	2	1	NA	NA	0	PMC176546	'We dedicate this paper to the memory of our coauthor Annelisa Kilbourn, whose untimely death during her work in Gabon is a great loss to conservation.'	12929206;12685070;16172024;15871050;15752448;12758172;12679788;12653303;11463123;11272506;11193649;9621185	2003-10-00;2003-01-00;2006-07-00;2005-03-00;2005-02-00;2003-05-10;2003-04-10;2002-06-00;2001-05-00;2001-01-00;2001-02-24;1998-04-00	0
20	1	GAMULIN, VERA	9	1999	2009	2007-01-02	6	3	1	0	2	1	1	2	0	1	NA	NA	NA	0	PMC1781936	'MP would like to dedicate this work to the memory of Vera.'	19247565;9928541;16229974;17334709;15336403;15527984;17199895;15953699;12007666	2009-03-00;1999-02-03;2006-02-01;2007-03-00;2004-09-01;2004-11-24;2007-01-02;2005-07-01;2002-03-19	6
21	1	GONZÁLEZ, ENRIQUE A	7	1995	2007	2007-03-01	6	1	0	1	0	1	1	1	NA	NA	NA	NA	NA	0	PMC1810539	'This paper is dedicated to the memory of Dr. Enrique A. González, an eminent scientist, an excellent Professor of Microbiology and a very good friend.'	8636963;8789052;17331254;15921895;12671177;9054120;16914645	1996-06-00;1995-01-01;2007-03-01;2005-08-00;2003-04-00;1996-02-00;2006-09-00	2
22	2	OPPENHEIM, AMOS B	17	1996	2008	2006-12-31	14	3	0	1	0	2	2	0	2	1	NA	NA	NA	0	PMC1828745; PMC1838920	'This work is dedicated to the memory of AB Oppenheim (1934–2006), who passed away during the revision of the manuscript.'; 'This article is dedicated to the memory of our mentor Amos B. Oppenheim (1934–2006), who passed away recently.'	18298445;16285866;15728384;10650212;10809689;9791187;9393453;11164269;17299413;8892836;10884356;14980479;15037238;12397182;10843850;9218777;17426811	2008-04-00;2005-11-16;2005-03-22;2000-02-01;2000-06-00;1998-10-00;1997-10-00;2000-12-28;2007-02-15;1996-11-00;2000-07-14;2004-02-20;2004-04-00;2002-11-12;2000-06-16;1997-06-00;2007-04-11	8;16
23	1	GOWDA, MANOHAR S.	8	1998	2007	2007-04-30	7	1	0	2	1	0	0	1	NA	NA	NA	NA	NA	0	PMC1839864	'Dr. Manohar Gowda passed away during the later half of this study.'	15464706;17372807;10590188;12706925;10745498;11126098;9605043;12678197	2004-10-01;2007-04-00;2000-01-00;2003-04-16;1999-03-00;2000-12-29;1998-05-01;2003-03-00	1
24	1	LIWNICZ, BOLESLAW H	5	2003	2007	2007-04-14	4	1	NA	2	2	0	0	1	NA	NA	NA	NA	NA	0	PMC1865376	'We dedicate this manuscript to the memory of Dr. B. Liwnicz.'	17433109;15276148;14987153;14569704;12815844	2007-04-14;2004-09-00;2004-03-00;2003-09-00;2003-06-00	0
25	1	CHAPPEL, JONATHAN C	1	2007	2007	2007-05-31	0	1	NA	NA	NA	NA	NA	1	NA	NA	NA	NA	NA	0	PMC1868954	'This paper is dedicated to the late Dr. Jonathan Chappel.'	17511516	2007-05-18	0
26	1	LITTLE, RUSS	1	2007	2007	2006-12-31	0	1	NA	NA	NA	NA	NA	NA	1	NA	NA	NA	NA	0	PMC1894636	'Russ Little, our co-author, died in 2006 and we would like to acknowledge his contribution.'	17537238	2007-05-30	0
27	1	STRAUS, STEPHEN E	69	1987	2011	2007-07-02	61	8	1	1	3	2	4	6	1	3	0	1	NA	0	PMC1931585	'This article is dedicated to the memory of Dr. Stephen Straus who was a wonderful colleague and outstanding NIH scientist.'	10405750;10200300;2845160;2836490;17517660;10189330;10090885;16257267;10861820;8014482;9029133;17674358;11161240;8380053;17522198;16522544;11269222;2536690;10960521;9757853;12819469;19269661;19200567;15877736;10904124;9028957;8545007;17605793;9780271;8960719;10398451;8185296;9923865;17266055;10447425;7568128;9071726;8545014;2555578;2545002;21454450;9541142;8509784;10875501;14576041;10931962;16446…	1999-07-00;1999-04-13;1988-10-21;1988-05-00;2007-05-22;1999-04-06;1999-04-00;2006-01-00;2000-07-00;1994-07-00;1997-02-15;2007-12-00;2001-01-00;1993-01-01;2007-08-00;2006-02-00;2001-02-00;1989-02-00;2000-08-00;1998-09-23;2003-07-00;2009-04-25;2009-03-30;2005-05-00;2000-07-24;1997-02-15;1995-12-00;2007-07-02;1998-11-00;1996-12-00;1996-06-00;1994-01-01;1999-01-16;2007-07-00;1999-07-00;1995-09-26;199…	27
28	1	MYERS, TERRELL C.	1	2007	2007	2007-08-22	0	1	NA	NA	NA	NA	NA	1	NA	NA	NA	NA	NA	0	PMC1940318	'In memory of Dr. Terrell C. Myers who brought NMR to our university, whose curiosity about marine biology started this research and whose wise console advanced many scientific careers and our understanding of this world.'	17712428	2007-08-22	0
29	1	STEVENSON, CATHERINE R	2	2007	2007	2007-09-06	1	1	NA	NA	NA	NA	NA	2	NA	NA	NA	NA	NA	0	PMC2001194	'Catherine Stevenson sadly died during the period the article was being finalised, and we dedicate it to her memory.'	18083679;17822539	2007-09-00;2007-09-06	1
30	1	SMITH, SARAH	2	2006	2007	2007-08-30	1	1	NA	NA	NA	NA	1	1	NA	NA	NA	NA	NA	0	PMC2020477	'This paper is dedicated to the memory of Sarah Smith, our colleague and friend.'	17760977;20483234	2007-08-30;2006-03-00	0
31	2	MAZZOTTI, GUIDO	8	1995	2011	2007-11-30	5	3	0	1	1	0	1	0	1	1	0	1	NA	0	PMC2082466; PMC2265669	'This paper is dedicated to the memory of Guido Mazzotti who passed away while this work was being carried out.'; 'This paper is dedicated to the memory of our friend Guido Mazzotti, who passed away while this work was being carried out.'	19747380;21537770;19142407;16612486;15232749;12677471;10545660;12289835	2009-09-11;2011-03-00;2008-12-00;2006-03-00;2004-07-00;2003-03-00;1999-09-00;1995-01-01
32	1	ORMSBY, VERA KEEFE	1	2007	2007	2007-10-03	0	1	NA	NA	NA	NA	NA	1	NA	NA	NA	NA	NA	0	PMC2100053	'We would like to dedicate the paper to Vera Keefe Ormsby, our co-author, who has died since the paper was written.'	17910778	2007-10-03	0
33	1	GANESH, LAKSHMANAN	7	2003	2008	2007-02-19	5	2	NA	1	2	0	1	2	1	NA	NA	NA	NA	0	PMC2118718	'We dedicate this paper to Lakshmanan Ganesh, M.D., Ph.D., co-first author, valued colleague, mentor, and friend, whose most promising career was tragically cut short by illness while this paper was in submission.'	17296787;17093191;18474355;15479838;16648481;15140961;14685242	2007-02-19;2007-02-00;2008-05-15;2004-11-00;2006-05-00;2004-06-00;2003-12-18	0
34	1	KLIER, GEORGE	3	1995	2000	2000-09-18	2	1	1	0	1	0	0	1	NA	NA	NA	NA	NA	0	PMC2150716	'This paper is dedicated to the memory of George Klier, a trusted collaborator and friend.'	7583004;10995448;9116290	1995-05-00;2000-09-18;1997-04-01	1
35	1	BUGAUT, MAURICE	3	2001	2005	2005-04-11	2	1	NA	1	0	1	0	1	NA	NA	NA	NA	NA	0	PMC2171887	'We dedicate this paper to the memory of Professor Maurice Bugaut, who initiated this project and who died an untimely death while the manuscript was being revised.'	11342107;15809314;12761339	2001-01-26;2005-04-11;2003-06-00	1
36	1	SANTOLINI, ELISA	1	2004	2004	2004-10-25	0	1	NA	NA	NA	NA	NA	1	NA	NA	NA	NA	NA	0	PMC2172557	'This work is dedicated to the beloved memory of Elisa Santolini.'	15492044	2004-10-25	0
37	1	KREIS, THOMAS E.	78	1979	2003	2002-02-18	75	3	3	5	6	2	0	1	2	NA	NA	NA	NA	0	PMC2174080	'This article is dedicated to the memory of Thomas Kreis.'	10864930;10052454;7986530;9625750;9323141;10464331;10603575;9885247;9013678;9751882;8689572;9128245;11854307;9714733;15157469;10588646;14617357;12789661;10591632;10469566;9751897;9677386;8940050;8884178;15157441;8636162;8537409;8557739;8521487;7490279;7593324;7495571;7983157;7929637;8408219;8376457;8334707;8408303;8458872;1356075;1419042;1349608;1555237;1387362;1718975;1917948;1680130;1840503;184…	2000-09-15;1999-02-19;1994-08-00;1998-07-00;1997-09-19;1999-09-03;1999-12-22;1999-01-11;1997-02-00;1998-09-30;1995-01-01;1997-04-21;2002-02-18;1998-08-14;1996-05-00;1999-12-00;2003-11-00;2003-07-00;2000-01-00;1999-07-29;1998-09-30;1998-07-31;1996-11-29;1996-09-00;1996-08-00;1996-03-22;1995-12-29;1995-12-00;1995-12-01;1995-11-00;1995-08-00;1995-08-00;1994-07-00;1994-05-00;1993-10-00;1993-09-00;199…	0
38	1	ISONG, UMO	5	2005	2008	2007-10-11	2	3	NA	NA	NA	1	1	1	2	NA	NA	NA	NA	0	PMC2174452	'The authors dedicate this manuscript to the memory of Dr Umo Isong with whom we had the honor of working on this project -- she continues to inspire us to work to make the world a better place.'	17931425;16171258;18248344;19054309;16903439	2007-10-11;2005-09-21;2008-02-06;2008-12-05;2006-07-00	0
39	1	WEINZIERL, PETER	2	2000	2001	2000-04-17	0	2	NA	NA	NA	NA	NA	1	1	NA	NA	NA	NA	0	PMC2175147	'This paper is dedicated to the memory of Peter Weinzierl.'	10769021;11398975	2000-04-17;2001-04-00	0
40	1	XIE, WEI	2	2003	2004	2003-02-03	0	2	NA	NA	NA	NA	NA	1	1	NA	NA	NA	NA	0	PMC2193835	'This paper is dedicated to one of the coauthors, Wei Xie, who tragically died of hepatocellular carcinoma while the study was in progress.'	12566422;14696108	2003-02-03;2004-02-20	0
41	1	WILEY, DON C.	93	1987	2004	2001-12-31	90	3	10	2	9	6	4	6	2	0	1	NA	NA	0	PMC2193930	'This paper is dedicated to the memory of Dr. Don C. Wiley (1944–2001) whose scientific accomplishments, integrity, character, and above all his enthusiasm for science will continue to inspire and guide us.'	12119342;9288975;10429675;10371978;7862664;11323700;7935798;9586631;8906788;7516439;11070166;2639758;8367462;9768757;11009104;9741848;7477400;8855288;1922338;1565634;2443855;11232291;1754711;8692965;10816589;11420039;7694806;8152483;2017257;7997880;10843695;8087551;2189723;10435578;9724722;1448153;3258651;1922337;10504731;2650202;3374584;11238586;8955188;8570625;9383442;1448154;7998902;2818427;86…	2002-07-15;1997-09-04;1999-07-05;1999-06-00;1995-02-14;2001-05-00;1994-10-13;1998-04-00;1996-11-14;1994-06-17;2000-10-00;1989-01-01;1993-09-01;1998-09-00;2000-09-00;1998-10-01;1995-11-30;1996-10-01;1991-09-26;1992-04-15;1987-10-08;2001-03-10;1991-06-00;1996-07-09;2000-08-04;2001-06-00;1993-11-19;1994-04-21;1991-04-18;1994-12-16;2000-06-15;1994-04-15;1990-06-00;1999-07-00;1998-09-01;1992-11-26;198…	0
42	1	HIRAI, HISAMARU	55	1998	2009	2004-12-20	46	9	3	10	5	10	8	8	5	2	1	0	1	0	PMC2211998	'In memory of Hisamaru Hirai.'	12753746;11313276;11827972;10441011;16545724;15189450;10641791;10551863;14726394;11866432;9837750;10970860;11587364;16148091;14966519;11244507;19052693;10772952;10856240;15271791;11588697;10695403;11823422;12816870;11049997;12810828;15897867;10669742;15184460;12889854;14752096;14556655;18057766;11719365;14729951;12753744;10779745;10643333;15611931;17071498;12002768;12056816;14704036;11792422;1184…	2003-05-00;2001-05-01;2002-04-26;1999-09-00;2006-04-00;2004-06-00;1999-12-00;1999-11-12;2004-05-01;2002-03-08;1998-11-27;2000-09-01;2001-08-00;2005-09-15;2004-03-00;2001-01-04;2009-01-00;2000-04-21;2000-06-15;2004-12-01;2001-11-01;2000-01-00;2002-02-01;2003-10-01;2000-11-01;2003-04-00;2005-09-08;2000-03-00;2004-06-00;2002-12-00;2004-04-09;2003-10-00;2007-12-07;2001-12-01;2004-02-00;2003-05-00;200…
43	1	SHAHIN, ROBERTA D.	15	1988	2000	2000-06-05	14	1	0	1	1	0	0	1	NA	NA	NA	NA	NA	0	PMC2213518	'This paper is dedicated to the memory of our friend and colleague, Dr. Roberta Shahin, who initiated these studies and was responsible for their intellectual direction.'	2254030;8057918;9393774;2295882;8300232;1548072;10839801;8256198;8454349;1894354;2908522;1295347;1778336;1600382;8876533	1990-12-00;1994-01-01;1997-12-00;1990-01-01;1994-02-00;1992-04-00;2000-06-05;1993-01-01;1993-04-00;1991-10-00;1988-01-01;1992-01-01;1991-01-11;1992-01-01;1996-10-00	6
44	1	FAY, FREDRIC S.	37	1987	2001	1999-02-01	33	4	5	3	2	3	0	1	2	1	NA	NA	NA	0	PMC2223361	'We dedicate this paper to our colleague, Fredric S. Fay, who died tragically midway through this study and whose friendship, vision, and passion for science made him an ideal colleague.'	1315424;1664707;1948048;11230506;3063079;2709406;2116724;8367463;1767814;2704996;7770772;9056409;9925820;2108445;1991789;8413629;8183630;10747180;2191780;2493140;10713963;8394846;9316409;8596689;8643581;3661697;8279515;3131775;7587614;2494193;7807054;9207148;7807055;8144515;7929591;2503537;7570016	1992-05-07;1991-01-01;1991-11-01;2001-03-01;1988-01-01;1989-02-00;1990-08-00;1993-09-01;1991-12-00;1989-04-14;1995-06-09;1997-02-25;1999-02-00;1990-01-01;1991-02-00;1993-10-14;1994-02-00;2000-04-01;1990-02-00;1989-03-09;2000-02-01;1993-09-00;1997-09-00;1996-02-00;1996-05-28;1987-10-00;1993-12-00;1988-06-00;1995-01-01;1989-04-00;1994-08-00;1997-07-08;1994-08-00;1994-04-01;1994-10-00;1989-06-00;199…	12
45	1	PERALTA, ERNEST G.	4	1993	2000	1999-12-31	3	1	0	2	0	0	0	0	1	NA	NA	NA	NA	0	PMC2229482	'This work is dedicated to the memory of Dr. Ernest G. Peralta (1959–1999).'	8521474;11055993;10188799;8404851	1995-11-03;2000-11-00;1995-01-01;1993-10-00	1
46	1	CIANI, SERGIO	5	1988	2004	2003-12-31	4	1	0	0	0	0	0	0	1	NA	NA	NA	NA	0	PMC2229624	'This work is dedicated to the memory of Professor Sergio Ciani (1938–2003), beloved friend and colleague.'	15277578;2846847;3049931;7707364;2693587	2004-08-00;1988-07-00;1988-08-00;1994-12-00;1989-10-00	0
47	1	NEYFAKH, ALEXANDER A	27	1992	2009	2008-02-28	25	2	1	0	1	3	1	1	1	NA	NA	NA	NA	0	PMC2242838	'The paper is dedicated to the memory of Dr. Alexander Neyfakh, who initiated the studies whose results are reported here.'	19074395;18282099;17519022;16940057;16916465;16672603;15837388;12654657;12068801;11587925;11321567;11274096;10961951;10606527;10508015;10200972;9603866;9345308;9263408;9174208;9079903;8631728;7608059;7961792;8098708;8431010;1605617	2009-02-00;2008-02-08;2007-05-24;2006-11-00;2006-08-17;2006-05-00;2005-04-15;2003-04-00;2002-06-00;2001-10-00;2001-04-00;2001-04-00;2000-08-30;1999-12-21;1999-10-00;1999-03-00;1998-06-00;1997-10-09;1997-08-00;1997-06-00;1997-04-00;1996-03-00;1995-07-00;1994-11-11;1993-05-25;1993-01-00;1992-02-00	0
48	1	SATO, KENJI	1	2008	2008	2007-11-11	0	1	NA	NA	NA	NA	NA	NA	1	NA	NA	NA	NA	0	PMC2268923	'Assistant professor Kenji Sato sadly died November 11, 2007.'	18257917	2008-02-07	0
49	1	LIDOW, MICHAEL S.	30	1998	2008	2006-08-15	29	1	7	2	5	3	4	3	0	1	NA	NA	NA	0	PMC2271055	'This work is published as a tribute to the memory of Professor Dr. Michael S. Lidow whose untimely passing on August 15, 2006 has left countless blanks in the pages of science.'	15001210;15238444;18382688;16414242;12496348;11163774;16179088;11356261;29087544;10340632;12406512;9612088;11567648;14499463;11406810;15364041;16458479;15729737;16549361;15681117;12526890;9668407;15019305;12622665;11303043;10632900;12454947;11209957;14741748;11375915	2004-01-00;2005-01-00;2008-04-02;2006-03-00;2003-01-07;2001-01-01;2005-09-22;2001-05-31;1998-06-00;1999-06-01;2002-10-00;1998-04-00;2001-09-21;2003-09-00;2001-07-02;2004-09-15;2006-03-00;2005-05-00;2006-07-00;2005-01-00;2002-12-00;1998-06-21;2004-03-00;2003-03-00;2001-05-00;1999-12-00;2003-02-00;2001-02-12;2003-12-30;2001-06-00	2
50	1	KULESSA, HOLGER	2	2002	2008	2008-04-11	1	1	0	0	0	0	0	1	NA	NA	NA	NA	NA	0	PMC2274953	'We are pleased to dedicate this paper to our late colleague, Holger Kulessa, who generated the conditional Bmp4 allele.'	18404215;11857779	2008-04-11;2002-02-00	0
51	1	SYMONS, ROBERT H.	37	1980	2009	2008-03-31	35	2	0	1	1	0	0	1	1	NA	NA	NA	NA	0	PMC2275080	'This article is dedicated to our colleague, co-author and former mentor, the late Robert H. Symons.'	15284488;19063925;9049398;8846770;18086712;2557586;8291248;8291242;2654169;3654900;15744575;9010309;21424650;7844568;2460475;8755497;18631835;2841066;1932808;18639139;9152439;2456468;9893370;2762152;24310879;1699563;3388769;15768484;1497321;16453700;2030968;2646593;9207012;1693803;2474803;3341120;7684871	2004-10-00;2009-03-00;1997-03-00;1995-12-01;2008-03-00;1989-12-11;1994-02-00;1994-02-00;1989-03-00;1987-06-00;2005-03-00;1997-01-00;1988-01-01;1995-02-00;1987-01-01;1996-07-23;1980-12-00;1987-01-01;1991-03-00;1983-10-15;1997-05-00;1988-07-21;1999-01-20;1989-07-25;1985-09-00;1990-09-00;1988-07-00;1982-01-25;1992-01-01;1986-09-00;1991-04-25;1989-02-25;1997-07-15;1990-07-00;1989-07-25;1988-02-00;199…	4
52	1	OROSZ, CHARLES G.	87	1987	2008	2008-04-02	86	1	2	1	0	0	2	2	NA	NA	NA	NA	NA	0	PMC2288562	'Sadly, Charles Orosz, an integral collaborator on this manuscript has passed away since the start of this project.'	3274303;2178879;3276069;3263334;8607184;2972239;7689262;9191193;14510700;8755821;10439310;7533417;8475568;7520304;10798784;10880058;2970141;9583874;7533414;1351087;9595126;2683264;9133472;10544438;7679529;9020338;18392110;2470821;8755833;1379979;10527393;8291096;11673485;9448144;7570952;9368777;1791142;17424729;2643226;12482144;12392287;11707749;1604486;8680044;9625018;8140634;9158025;8956114;110…	1987-02-00;1990-01-00;1988-01-00;1988-01-01;1996-03-15;1988-01-01;1993-08-00;1997-05-00;2003-10-00;1996-07-27;1999-08-00;1995-02-00;1993-04-00;1994-06-00;2000-04-15;2000-07-00;1988-08-00;1998-04-27;1995-02-00;1992-06-15;1998-05-00;1989-11-00;1997-04-27;1999-06-00;1993-02-00;1997-01-27;2008-04-02;1989-06-15;1996-07-27;1992-03-00;1999-09-00;1994-01-00;2001-11-01;1998-01-15;1995-09-27;1997-10-00;199…	26
53	1	TEUGELS, GUY G.	2	1999	2008	2008-04-23	1	1	0	0	0	0	0	1	NA	NA	NA	NA	NA	0	PMC2292254	'Guy Teugels passed away before the completion of this project–his contributions to African ichthyology will be sorely missed.'	29847871;18431469	1999-05-00;2008-04-23	1
54	1	MENART, VIKTOR	15	1999	2011	2007-02-01	10	5	1	0	1	2	1	1	4	0	0	1	NA	0	PMC2311272	'This work was led by our dear colleague and inspiring leader Dr. Viktor Menart who unexpectedly passed away on Feb. 1st, 2007 leaving behind a lot of unfinished work.'	18328094;28176092;15063619;28008483;11694288;12805914;16256128;21893202;18424242;10480237;18283612;17708747;15801811;15809202;17196611	2008-03-07;2000-01-00;2004-04-08;2000-01-00;2001-10-30;2002-05-15;2006-01-06;2011-09-03;2008-05-01;1999-08-06;2008-03-00;2008-04-00;2005-03-00;2005-01-00;2007-01-30	0
55	1	MOCKETT, SIMON	15	1996	2010	2007-09-30	11	4	3	0	0	1	2	1	1	2	1	NA	NA	0	PMC2324074	'We would like to acknowledge with gratitude the inspiration and drive given to this project by Simon Mockett who sadly died unexpectedly in September 2007.'	18402699;20036067;19627694;19131171;17899429;16722921;16308342;15353613;11959766;11784275;11779753;11350851;10763792;9778091;8781873	2008-04-10;2010-08-00;2009-06-00;2009-06-00;2007-09-26;2006-06-00;2006-07-00;2005-01-00;2002-05-00;2002-01-00;2002-01-00;2001-06-00;2000-04-00;1998-08-00;1996-01-01	0
56	1	MÜLLER, CHRISTINE B.	9	2005	2008	2008-03-07	5	4	NA	NA	1	2	2	4	NA	NA	NA	NA	NA	0	PMC2358974	'We (Christopher Kaiser & Dennis Hansen) dedicate this paper to the memory of our passionate and dear mentor, colleague, and friend, Christine Müller, who left us much too young on the 7th of March 2008, at the age of 46.'	15946893;18682373;17313525;17148354;16720406;18636277;18461169;18312338;17262697	2005-08-00;2008-11-22;2007-02-00;2006-06-22;2006-05-22;2008-09-00;2008-05-07;2008-05-00;2007-04-00	6
57	1	KAWAKATSU, H	1	2006	2006	2006-11-20	0	1	NA	NA	NA	NA	NA	1	NA	NA	NA	NA	NA	0	PMC2360601	'We dedicate this paper to Dr H Kawakatsu (Lung Biology Centre, University of California, San Fransisco, USA & Co-founder A-Cube Inc.) who died during this study.'	17060931	2006-11-20	0
58	1	GUO, JIANHUA	3	2006	2008	2008-05-12	2	1	NA	NA	NA	1	1	1	NA	NA	NA	NA	NA	0	PMC2373844	'This paper is dedicated to the memory of Dr. Jianhua Guo, whose untimely death deprived us of an excellent colleague.'	18426984;17570108;16968225	2008-05-12;2007-07-15;2006-09-00	0
60	1	WILLIAMSON, SCOTT H.	7	2005	2008	2008-05-30	6	1	NA	NA	2	0	4	1	NA	NA	NA	NA	NA	0	PMC2377339	'We dedicate this paper to the memory of our friend and colleague Scott Williamson.'	18516229;15905331;17696613;16251459;17542651;17545186;17656634	2008-05-30;2005-05-31;2007-08-00;2005-11-00;2007-06-00;2007-08-00;2007-10-00	0
61	1	MWAUNGULU, FRANK	14	2001	2011	2005-08-10	8	6	NA	1	0	1	4	2	0	1	1	1	2	1	PMC2387197	'We dedicate this article to Dr Frank Mwaungulu who died in a tragic accident on August 10, 2005.'	20042847;15298226;18468544;19362727;11716350;12891068;21892376;20939872;17217548;15995962;15705343;15319867;15199323;15139448	2010-01-28;2004-05-00;2008-05-10;2009-12-00;2001-11-00;2003-08-15;2011-08-10;2010-10-12;2007-08-00;2005-08-01;2005-01-00;2004-09-15;2004-07-02;2004-02-00	0
62	1	SHENTON, ANDREW	11	2004	2010	2008-02-19	4	7	NA	1	0	1	1	4	2	2	NA	NA	NA	0	PMC2447846	'We also dedicate this paper to Andrew Shenton who died tragically young on February 19 th 2008.'	19617217;16644204;18794105;17429760;18513387;21152126;19367322;19661091;18559571;15138457;18173316	2010-02-00;2006-05-00;2008-09-15;2007-04-13;2008-05-30;2010-12-15;2009-11-00;2009-08-00;2008-06-00;2004-08-00;2008-01-00	0
63	1	DOKMANOVIC-CHOUINARD, MARIJA	1	2008	2008	2006-07-25	0	1	NA	NA	NA	NA	NA	NA	NA	1	NA	NA	NA	0	PMC2464733	'This manuscript is dedicated to our friend and associate, Dr. Marija Dokmanovic-Chouinard, who died on 25 July 2006.'	18654634	2008-07-25	0
64	1	RYU, JUNICHI	5	1988	2008	2008-06-27	3	2	0	0	0	0	0	2	NA	NA	NA	NA	NA	0	PMC2481252	'MW wishes to dedicate this work to the Memory of Professor Junichi Ryu who unexpectedly died in harness.'	3056913;18588664;18562466;2182077;2697751	1988-12-00;2008-06-27;2008-08-00;1990-01-00;1989-09-00	1
65	1	SUNDKVIST, GÖRAN	40	1993	2009	2008-07-28	38	2	3	1	0	1	3	3	1	NA	NA	NA	NA	0	PMC2491699	'We mourn the passing of our esteemed colleague, Göran Sundkvist, whose death came unexpectedly as we were completing this manuscript.'	14563016;10390298;11443164;11375366;18670622;10229293;10821291;8551202;10064098;10677057;9149082;14514647;9539991;9543187;8582123;18221435;9166231;12031962;10095801;17616355;18413154;10189537;15562210;9791738;9174901;16403539;9536501;9015659;10220202;9439455;9025009;8362220;17230538;17697346;9310103;9385358;11380527;9568348;14609523;18209588	2003-06-00;1999-07-00;2001-07-00;2001-06-00;2008-08-02;1999-01-00;2000-04-00;1996-01-00;1999-02-00;2000-01-00;1997-06-00;2003-10-00;1998-02-00;1997-01-01;1995-11-00;2008-04-00;1997-05-00;2002-06-00;1998-08-00;2007-07-00;2009-01-00;1999-04-00;2004-12-00;1998-08-00;1997-05-00;2006-01-00;1998-04-16;1997-01-00;1999-04-00;1997-12-00;1997-01-00;1993-07-00;2007-06-00;2007-08-14;1997-01-01;1997-01-01;200…	4
66	1	MOENS, PETER B.	34	1989	2008	2008-08-11	33	1	1	0	1	1	1	1	NA	NA	NA	NA	NA	0	PMC2500131	'This paper is dedicated to Peter B. Moens and his outstanding contributions in the field of reproductive cell biology.'	18678708;1779855;11311943;8529457;11476580;2558860;2209090;9254722;7894575;17344431;10382071;11950880;1304423;2175310;10702668;1363622;9352649;16604102;9285814;8610120;14663508;8147840;10652259;2612288;2129288;8529456;9008419;9914155;10525529;16015600;9352188;1582563;7876343;11236712	2008-08-11;1991-01-01;2001-04-16;1995-11-00;2001-08-15;1989-11-00;1990-01-01;1997-09-00;1994-01-01;2007-03-15;1999-05-00;2002-04-15;1992-01-01;1990-09-00;2000-03-07;1992-10-00;1997-10-00;2006-03-00;1997-08-00;1996-04-02;2003-12-00;1994-02-00;2000-02-00;1989-10-00;1990-12-00;1995-11-00;1997-01-00;1999-02-00;1999-10-18;2005-08-00;1997-11-14;1992-04-00;1994-10-00;2001-03-10	0
67	1	FUJISHIMA, SAYAKA	2	2001	2008	2008-08-20	1	1	0	0	0	0	0	1	NA	NA	NA	NA	NA	0	PMC2507754	'This paper is dedicated to the memory of Sayaka Fujishima (b.1975-d.2006).'	18714383;11739581	2008-08-20;2001-12-15	0
68	2	EL-HUSSEINI, ALAA	14	2008	2012	2007-12-23	0	14	NA	NA	NA	NA	NA	NA	6	2	3	2	1	0	PMC2526002; PMC3049770	'This manuscript is dedicated in loving memory to Alaa El-Husseini.'; 'We would like to dedicate this work to the late Dr. Alaa El-Husseini, our great friend, colleague and mentor.'	19299482;19092927;22728137;18819924;18946537;21636527;18287537;18550748;18400955;21408225;19812310;19437420;19859968;19932134	2009-08-00;2008-12-18;2012-07-30;2008-11-21;2008-10-24;2011-09-01;2008-05-00;2008-06-11;2008-06-00;2011-03-07;2009-10-15;2010-02-00;2010-03-00;2010-03-17	0;1
69	2	PLANT, AILEEN J	21	2001	2009	2007-12-31	17	4	4	0	2	3	4	3	2	2	NA	NA	NA	0	PMC2542357; PMC2735038	'We dedicate this work to our greatly missed colleague and much loved friend Aileen J Plant.'; 'We thank the Department of Health Western Australia for providing the baseline data for this analysis and we wish to dedicate this work to the memory of our much loved colleague and dear friend Professor Aileen J Plant (1948–2007).'	18552317;18700044;17300714;19664256;15107171;17059615;17600101;17634112;18723583;17074694;16964789;16490138;16044833;15732734;15721977;15139451;12558347;12102305;11895089;11841039;11736849	2008-07-00;2008-08-13;2007-02-14;2009-08-10;2004-05-00;2006-10-24;2007-09-00;2007-07-17;2009-02-00;2006-09-00;2006-09-00;2006-04-00;2005-07-28;2005-02-00;2005-03-00;2004-02-00;2002-12-00;2002-07-00;2002-02-00;2002-02-14;2001-10-00	0;1
70	1	CAFARELLI, ANTONELLA	1	2008	2008	2008-10-27	0	1	NA	NA	NA	NA	NA	1	NA	NA	NA	NA	NA	0	PMC2568952	'We dedicate this paper to the memory of Dr. Antonella Cafarelli whose courage and faith in the face of insurmountable odds taught us the importance of the true values of life.'	18953413	2008-10-28	0
71	1	KUSIMBWE, TEMWA	1	2008	2008	2007-12-31	0	1	NA	NA	NA	NA	NA	NA	1	NA	NA	NA	NA	0	PMC2576305	'Dedicated to Temwa Kusimbwe who died in December 2007.'	18854024	2008-10-14	0
72	1	HUANG, DEBIN	8	2004	2008	2007-08-31	7	1	NA	NA	3	1	2	1	1	NA	NA	NA	NA	0	PMC2583154	'Debin Huang deceased on 31 August 2007.'	17155154;16906943;15244789;15601014;15003056;15903640;18400792;17614672	2006-10-00;2006-06-00;2004-06-00;2004-11-19;2004-03-00;2005-03-00;2008-12-00;2007-06-00	6
73	1	ORTIZ, ÁNGEL R	1	2008	2008	2008-10-30	0	1	NA	NA	NA	NA	NA	1	NA	NA	NA	NA	NA	0	PMC2585097	'The authors wish to dedicate this report to the memory of the late Ángel R. Ortiz, a key contributor to this report.'	18973659	2008-10-30	0
74	1	TARKOWSKI, ANDREJ	87	2002	2012	2008-06-01	63	24	9	15	10	9	4	14	9	4	0	3	NA	0	PMC2585143	'Dedication: This paper is dedicated to the memory of Dr. Andrej Tarkowski who sadly passed away on Sunday 1 st June, 2008.'	17890045;19723321;15116261;18493318;15743483;17185416;17089391;16385510;14707093;17133598;18398943;15987483;16400816;12428095;16207317;17552057;18991285;12972589;15158185;18822171;12880421;14998519;18709689;15535833;18331597;17938276;16697230;15351320;12794838;18692591;11994477;19879986;12355437;19754671;22345598;16076031;22102735;19686595;15100310;18562486;16556269;15995956;16078328;17127195;149…	2008-02-00;2009-09-03;2004-05-00;2008-05-21;2005-03-04;2007-01-02;2007-03-00;2006-01-00;2004-01-15;2006-12-00;2008-05-00;2005-07-01;2006-01-13;2002-11-00;2005-10-07;2007-06-00;2008-11-00;2003-10-00;2004-05-00;2008-09-30;2003-08-00;2004-02-00;2008-10-00;2004-11-13;2008-07-00;2008-01-00;2006-05-00;2004-11-00;2003-06-00;2008-10-00;2002-05-15;2010-03-00;2002-10-00;2010-06-00;2012-06-00;2005-08-04;201…	0
75	1	KELLEY, ANN E	34	1996	2008	2008-12-31	33	1	2	6	5	0	2	1	NA	NA	NA	NA	NA	0	PMC2605920	'We dedicate this work to the memory of Professor Ann Kelley, an inspirational scientist, mentor, and colleague.'	15450168;15019426;10415644;19108606;9097404;14684443;11978804;15091332;9475619;15845097;16255002;11749085;10989273;9408198;16139315;16157269;15301599;15251871;8819538;16289609;9151760;9080421;10718264;9106918;15301600;11557632;11826135;16631128;12445722;10594084;12898614;10495079;16931647;10357457	2004-09-30;2004-01-00;1999-06-29;2008-12-23;1997-05-00;2003-11-00;2002-05-01;2004-04-22;1997-12-00;2005-03-00;2005-12-05;2002-01-00;2000-10-00;1997-12-00;2005-09-15;2005-09-15;2004-08-00;2004-06-00;1996-09-00;2005-12-15;1997-06-01;1997-01-20;2000-02-00;1997-03-00;2004-08-00;2001-10-00;2002-02-01;2007-01-01;2002-12-02;1999-12-15;2003-09-15;1999-08-00;2007-01-00;1999-04-00	3
76	1	GAMSU, HAROLD R	2	1999	2008	2004-12-31	1	1	1	0	0	0	0	0	0	0	0	1	NA	0	PMC2612675	'This paper is dedicated to the memory of Professor Harold Gamsu (1931–2004), Emeritus Professor of Neonatology, Kings College Hospital.'	19014700;10565448	2008-11-17;1999-10-00	0
77	1	SANDE, MERLE	6	2006	2010	2009-01-20	3	3	NA	NA	1	1	1	2	1	NA	NA	NA	NA	0	PMC2625442	'This paper is dedicated to the memory of Merle Sande, whose infectious enthusiasm for improving HIV/AIDS clinical care, education, and research in Uganda continues to inspire us all.'	19698146;17594287;19927007;17019362;18433339;19156206	2009-08-23;2007-06-00;2010-01-00;2006-11-01;2008-06-01;2009-01-22	5
78	1	GERBENS, FRANS	6	2006	2014	2009-02-28	3	3	NA	NA	1	1	1	1	0	0	1	0	1	0	PMC2634794	'This paper is dedicated to the memory of Frans Gerbens who, sadly, died before publication of our work.'	16968534;18297136;22763037;19192944;25231886;17933490	2006-09-12;2008-02-20;2012-08-07;2009-02-03;2014-12-00;2007-12-00	3
79	1	RANTA, ESA	19	1992	2013	2009-02-20	14	5	0	1	2	0	1	3	0	1	0	1	NA	0	PMC2639695	'This paper is dedicated to memory of our friend and colleague Esa Ranta who sadly passed away during the completion of this work.'	9374461;17053132;10937191;12411689;19570103;19686761;9514673;16959640;11052535;28307329;18055385;28313408;15661998;19229330;22791186;12270278;12919477;20665047;11050556	1997-11-28;2006-10-20;2000-02-00;2002-11-01;2009-09-00;2009-12-07;1998-03-00;2006-10-07;2000-09-22;1996-05-00;2008-02-22;1992-01-00;2005-01-21;2009-02-21;2013-01-00;2002-08-07;2003-09-00;2011-02-00;2000-10-00	13
80	1	GERALD, WILLIAM L	89	1993	2013	2009-02-03	77	12	3	9	4	8	4	7	2	3	0	1	NA	0	PMC2642835	'The authors would like to dedicate this article to the memory of William L. Gerald, M.D., an inestimable mentor and colleague.'	11423673;11272900;19628766;11493973;15474148;14571411;8187013;20579941;18809603;9374237;11107110;9738572;23727861;14576473;17442371;9516861;7862627;21856782;21394210;8396418;8683252;12173347;12154061;7978057;7495283;12907629;15920544;11912152;9371391;8636746;11464881;15613860;10573575;17634540;17108123;9060841;9781959;7527454;17531096;19834598;8816889;17431108;19190343;7522416;14695335;16047351;8…	2001-06-26;2000-02-00;2009-08-00;2000-04-00;2004-10-15;2003-10-00;1994-01-01;2010-07-13;2008-10-20;1997-11-00;2000-12-00;1998-09-00;2013-07-00;2003-11-00;2007-06-00;1997-10-00;1995-02-14;2011-12-00;2011-03-04;1993-06-00;1996-07-00;2002-05-15;2002-08-01;1994-11-00;1995-12-00;2003-08-01;2005-08-00;2002-03-15;1998-01-00;1996-02-00;2001-01-00;2005-01-00;1999-12-00;2007-07-15;2006-11-15;1997-03-00;199…
81	2	POUSTKA, ANNEMARIE	59	1997	2017	2009-01-01	52	7	5	5	10	11	9	7	0	0	0	0	0	1	PMC2652436; PMC2807430	'This article is dedicated to the memory of Professor Annemarie Poustka, who was the founder and head of the Division Molecular Genome Analysis at the DKFZ.'; 'This article is dedicated to the memory of Professor Annemarie Poustka, who was the founder and head of the Division Molecular Genome Analysis at the DKFZ.'	14762202;23480225;20035634;19118495;18676972;17599933;17478479;18528667;16646817;15198809;17946776;18430805;17019712;15701852;14649292;17974005;18592372;12169536;18177498;16381901;17222547;17937790;16916453;16542452;14744107;17983803;14681468;17420474;15489336;18351692;11230166;16545939;28364129;16503986;18486272;11691851;16140941;16267812;18226205;16029492;11566345;18972530;9288095;17064411;9763…	2004-02-06;2008-02-00;2009-12-27;2009-01-01;2008-10-01;2007-09-01;2007-06-00;2008-06-06;2006-05-02;2004-06-15;2007-10-20;2008-06-12;2006-12-15;2005-01-15;2003-12-03;2007-10-31;2009-07-00;2002-08-10;2008-01-04;2006-01-01;2007-02-00;2007-10-15;2006-08-19;2006-03-16;2003-10-00;2007-11-00;2004-01-01;2007-04-17;2004-10-00;2008-04-00;2001-03-00;2006-08-00;2017-06-00;2006-02-17;2009-01-00;2001-11-00;200…	2;3
82	2	KAARE, MAGAI	8	2002	2015	2008-10-06	4	4	0	0	0	1	1	1	1	1	0	0	1	1	PMC2653555; PMC2826407	'This research would not have been possible without the work of Dr. Magai Kaare, who tragically died in a car accident shortly before this manuscript was published.'; 'We would like to acknowledge the enormous contributions to these studies by Magai Kaare, who tragically died on the 6th of October 2008 as a consequence of a car accident in Tanzania.'	25605919;12075367;17531040;24499540;19278295;16701966;22427710;20186330	2015-02-03;2002-06-21;2007-06-00;2013-11-09;2009-03-10;2006-10-05;2008-08-00;2010-02-23	4;7
83	1	PETERS, WILMA	9	1992	2009	2006-12-31	7	2	0	0	1	1	0	0	0	0	2	NA	NA	0	PMC2659440	'In memoriam of Wilma Peters, passed away 11-22-2006.'	1740343;7598809;7487880;7781040;12691844;10583472;15226483;19333390;19008233	1992-02-00;1995-06-00;1995-10-15;1995-05-00;2003-05-02;1999-11-00;2004-09-16;2009-04-01;2009-01-16	7
84	1	SHER, ANDREI	20	1993	2015	2009-04-01	11	9	1	1	0	2	2	4	2	1	0	1	2	1	PMC2660418	'We dedicate this paper to our co-author Dr. Andrei Sher, who recently passed away.'	19337382;24499916;24335981;24026825;26564853;11691991;17901335;15974804;15567864;19432984;20212118;19226321;8047136;19302360;20874761;18541911;17555965;22048313;19020620;29633990	2009-04-02;2014-02-06;2014-02-07;2013-11-07;2015-11-13;2001-11-02;2007-09-28;2005-08-00;2004-11-26;2009-05-11;2010-03-23;2009-03-00;1994-08-04;2009-04-00;2010-11-00;2008-06-17;2007-06-19;2011-11-02;2008-11-20;1993-03-25	0
85	1	SHARP, BRIAN	14	2001	2009	2009-04-14	13	1	2	0	1	5	1	1	NA	NA	NA	NA	NA	0	PMC2661256	'This paper is dedicated to the memory of our colleague and coauthor, Brian Sharp, who died before it could be completed but whose enthusiasm for the project was an inspiration.'	19365539;12225502;17255227;17892584;17064744;16760506;14989356;12399212;17474975;17367479;18256426;15303988;11737835;11821251	2009-04-14;2002-09-00;2007-01-00;2007-09-24;2007-04-00;2006-06-00;2004-01-00;2002-12-00;2007-05-02;2007-03-00;2008-02-00;2004-08-00;2001-12-00;2002-02-01	0
86	2	KIAMA, MICHAEL	4	1995	2009	2005-01-14	1	3	0	0	0	0	0	1	1	0	0	1	NA	0	PMC2661378; PMC546229	'Sadly, Mr Kiama passed away before completion of the research described here.'; 'Michael Kiama sadly passed away before completing the present work.'	19333402;16776829;15649333;7704932	2009-04-01;2006-06-15;2005-01-14;1995-01-01	0;1
87	1	OKER-BLOM, CHRISTIAN	20	1997	2009	2009-04-07	17	3	2	4	2	0	4	4	NA	NA	NA	NA	NA	0	PMC2662421	'This article is dedicated to the memory of our beloved friend and colleague Professor Christian Oker-Blom in honor of his lifetime commitment and enthusiasm in science.'	18598721;9116491;18655234;16314283;19390885;15239927;15642348;16306616;24198463;18471919;15464610;16569454;19741281;12553731;11396970;16029062;19352496;18267368;16520979;14750896	2008-09-00;1997-02-00;2008-09-00;2005-12-00;2009-07-00;2003-10-00;2005-01-17;2005-12-00;2009-01-01;2008-06-01;2004-10-19;2006-08-20;2009-09-10;2002-12-00;2001-06-15;2005-08-00;2009-04-09;2008-05-00;2006-09-00;2004-02-00	16
88	1	ZEHAVI, DAN	1	2009	2009	1998-02-04	0	1	NA	NA	NA	NA	NA	NA	NA	NA	NA	NA	NA	1	PMC2664475	'Dan died, while serving in the IDF, on the 04/02/1998 in a helicopter crash, on a tour of duty on the Israeli-Lebanese border.'	19357787	2009-04-10	0
89	2	HURTREL, BRUNO	36	1991	2018	2009-03-24	33	3	1	3	2	1	1	1	0	1	0	0	0	1	PMC2667475; PMC3121878	'This work is dedicated to the memory of Bruno Hurtrel.'; 'This paper is dedicated to the memory of Bruno Hurtrel.'	14530372;21731488;9047081;17412284;19116114;10414513;1942006;7966225;14722263;8203463;7916061;15821392;7800949;16393976;29553486;8901438;12804002;8972419;9382613;7491778;11713807;8870849;15905532;1750503;12853740;11152522;17082581;15690084;7754223;7937784;19317901;7888233;11687626;1623550;8446776;8745243	2003-10-15;2011-06-00;1996-11-00;2007-04-07;2008-12-00;1999-06-00;1991-06-00;1994-02-00;2004-02-00;1994-06-00;1994-10-00;2005-04-29;1994-05-00;2006-01-15;2018-04-02;1996-03-00;2003-04-00;1996-12-00;1997-01-01;1995-11-10;2001-11-21;1996-09-01;2005-06-01;1991-12-00;2003-07-25;2001-02-00;2006-11-15;2005-02-00;1994-10-00;1994-09-27;2009-03-24;1994-12-00;2001-11-06;1992-07-00;1993-01-00;1995-12-00	1;30
90	1	WILSON, IAIN A	1	2009	2009	2009-04-30	0	1	NA	NA	NA	NA	NA	1	NA	NA	NA	NA	NA	0	PMC2671558	'The paper is dedicated to the memory of our friend and colleague Iain Wilson.'	19385719	2009-04-21	0
91	1	YATES, TERRY L.	5	1990	2009	2009-05-06	4	1	0	0	1	0	0	1	NA	NA	NA	NA	NA	0	PMC2673579	'We dedicate this paper to the memory of Terry L. Yates.'	9476220;10081679;16760528;2408071;19421313	1998-01-00;1999-01-00;2006-06-00;1990-01-01;2009-05-08	4
92	1	MOORE, ALLAN F.	7	2007	2015	2008-07-24	2	5	NA	NA	NA	NA	2	2	2	0	0	0	0	1	PMC2681026	'Dr. Allan F. Moore passed away on 24 July 2008.'	18996820;25812009;18544707;17823272;17937592;19460916;19017751	2008-10-00;2015-03-27;2008-09-00;2007-09-00;2007-10-17;2009-06-00;2009-02-00	5
93	1	RUIZ, XAVIER	10	1997	2011	2008-04-27	3	7	0	0	0	0	1	1	3	2	1	NA	NA	0	PMC2705790	'We dedicate this article to the memory of Xavier Ruiz, who unexpectedly died on 27 April 2008.'	19623244;28307378;19896145;20208027;19194727;19002720;17367821;10790510;20571881;18804260	2009-07-22;1997-09-00;2010-03-00;2010-05-00;2009-05-00;2009-03-00;2007-06-00;2000-07-00;2011-04-00;2008-12-15	0
94	2	BRADY, JOHN N.	92	1989	2014	2009-07-17	87	5	4	7	4	1	4	4	1	1	1	0	1	0	PMC2706988; PMC3401231	'This article is dedicated to the memory of JN Brady.'; 'We are dedicating this work to the memory of the late John N Brady.'	16485898;19131553;17931677;16088313;22911729;19609363;11264010;9658074;1654461;9445014;18391197;15980098;7521915;8611628;9018142;11080808;19091861;24586148;12068005;15630141;8371355;8254772;14712210;8756622;1751450;10888626;1282057;10815807;8230454;1408778;12354940;11080802;15107832;10866664;17942556;15569630;12193586;2370863;8474178;12482232;17686863;20926576;8151790;11080809;1738191;11160671;16…	2006-02-00;2009-04-23;2008-01-20;2005-07-00;2012-08-23;2009-07-00;2001-03-23;1998-08-00;1991-10-00;1998-02-00;2008-04-08;2005-08-00;1994-10-00;1996-04-10;1997-01-20;2000-11-01;2009-03-00;2014-02-00;2002-06-15;2005-01-03;1993-10-00;1994-01-00;2004-01-08;1996-09-00;1991-07-00;2000-08-00;1992-01-01;2000-04-20;1993-12-00;1992-09-11;2002-10-15;2000-11-01;2004-06-24;2000-07-00;2008-01-00;2005-01-01;200…	4;5
96	2	REEDY, MARY	9	1995	2011	2009-05-18	7	2	1	0	1	0	2	1	0	1	NA	NA	NA	0	PMC2711570; PMC3081823	'This paper is dedicated to the memory of Dr. Mary Reedy, a wonderful collaborator and friend.'; 'This paper is dedicated to the memory of Mary C. Reedy.'	10613876;18588896;15549136;7667276;19433453;7622561;18192611;16414041;21541028	2000-01-00;2008-09-05;2004-11-24;1995-08-29;2009-05-18;1995-08-00;2008-03-00;2006-03-01;2011-04-25	4;8
97	2	WHITTAM, THOMAS S	35	2002	2010	2009-07-03	29	6	1	5	3	7	6	7	3	NA	NA	NA	NA	0	PMC2713265; PMC2858043	'The authors wish to dedicate this work to the memory of Dr. Thomas S. Whittam.'; 'The authors wish to dedicate this work to the memory of Thomas S. Whittam.'	19575794;17098897;15629933;15546666;19880650;17692097;19892762;18667573;11751825;18558880;17967175;19346340;17704272;18332430;18793420;20422047;16333106;16081984;19581371;16640300;19542323;15716450;19296832;16478712;17479902;15870339;19158264;18462173;12433587;12438362;17675652;16842363;18400915;17686024;19114477	2009-07-03;2007-01-00;2005-01-00;2004-11-11;2010-01-00;2007-10-00;2010-02-00;2008-08-00;2002-01-00;2008-08-01;2007-10-29;2009-06-00;2007-10-00;2008-03-25;2008-09-15;2010-04-21;2005-12-00;2005-08-00;2009-09-00;2006-03-00;2009-08-00;2005-03-00;2009-03-18;2006-02-13;2007-02-00;2005-05-00;2009-04-00;2008-06-15;2002-12-00;2002-12-00;2007-10-00;2006-08-00;2008-06-00;2007-09-00;2009-03-00	0;15
98	1	LIN, PEI-CHI	2	2007	2009	2007-12-31	1	1	NA	NA	NA	NA	NA	1	0	1	NA	NA	NA	0	PMC2716446	'This work is dedicated to Miss Pei-Chi Lin (1978–2007).'	19513806;17189333	2009-09-00;2007-02-00	0
99	1	CHAMBERS, CYNTHIA A.	8	2001	2009	2009-08-03	6	2	1	0	0	1	0	3	NA	NA	NA	NA	NA	0	PMC2722174	'We would like to dedicate this work to the memory of Dr Cynthia Chambers.'	12036882;17218525;19581407;11244047;11274928;19767570;15294943;19188497	2002-06-15;2007-01-12;2009-08-03;2001-03-13;2001-04-00;2009-10-01;2004-08-15;2009-02-16	2
100	1	SPIELMAN, ANDREW	85	1987	2013	2007-04-30	82	3	3	3	2	0	2	2	0	1	0	0	0	1	PMC2725982	'We dedicate this work to the late Andrew Spielman, our coauthor and beloved mentor.'	7869341;10756146;1740177;9204297;2040945;9660456;9226653;12095442;9419199;16859084;2332880;7856830;10466964;7856828;8501226;7603983;3400797;8376817;17427688;2240376;11268693;7840447;9765822;11358003;10612619;1527418;10959734;8066380;1770516;12097533;24174106;7844373;1437266;2295326;15532937;8517488;2213411;8825509;9797328;7930700;15275538;2381897;7840455;11112167;12887038;2979518;10460180;1476566…	1995-01-00;2000-03-00;1992-03-00;1997-04-00;1991-06-00;1998-06-00;1997-04-00;2002-07-00;1998-01-00;2006-06-00;1990-05-00;1995-01-00;1999-03-00;1995-01-00;1993-05-00;1995-07-03;1988-07-00;1993-10-00;2007-03-00;1990-11-00;2001-01-00;1994-12-15;1997-06-00;2000-07-00;1999-12-00;1992-10-00;2000-08-00;1994-03-00;1991-11-00;2002-07-04;2013-12-22;1995-02-00;1992-08-00;1990-01-00;2004-09-00;1993-05-00;199…	66
101	1	WHITE, FRANCIS J.	1	2009	2009	2009-02-28	0	1	NA	NA	NA	NA	NA	1	NA	NA	NA	NA	NA	0	PMC2727588	'This paper is dedicated to the memory of Francis J. White Ph.D., a close friend and mentor.'	19169252	2009-02-00	0
102	1	MARTIN, LOUISE	1	2002	2002	1998-07-31	0	1	NA	NA	NA	NA	NA	NA	NA	NA	NA	1	NA	0	PMC2732454	'This manuscript is dedicated to the memory of Louise Martin and all those who died or suffered in the U.S. Embassy bombing in Nairobi Kenya, July 1998.'	11897064	2002-02-00	0
103	1	TOOGUN, OYETUNJI A.	4	2007	2012	2009-07-31	2	2	NA	NA	NA	1	1	1	0	0	1	NA	NA	0	PMC2744139	'We dedicate the presented work to our enduring memories of Oyetunji A. Toogun.'	23022381;17389357;17954556;19525972	2012-11-09;2007-04-03;2008-01-00;2009-07-00	3
104	1	AMIN, AMOL	2	2006	2009	2009-08-25	1	1	NA	NA	1	0	0	1	NA	NA	NA	NA	NA	0	PMC2753549	'This manuscript recognizes the scientific contributions of Dr. Amol Amin, who tragically passed away before completion of this work.'	19706172;16966411	2009-08-25;2006-11-00	0
105	1	BRALET, MARIE-PIERRE	14	2002	2010	2009-10-12	12	2	1	1	3	2	2	2	1	NA	NA	NA	NA	0	PMC2757905	'Dedication This work is dedicated to the memory of Marie-Pierre Bralet.'	18025804;16230952;15480267;19823674;19296690;20858717;17255906;17925554;17122615;18756459;18668652;12193858;16633313;11938008	2007-11-21;2005-06-00;2004-06-00;2009-10-12;2009-04-15;2010-10-01;2006-12-00;2007-10-10;2006-12-00;2008-09-00;2008-08-00;2002-06-00;2006-03-00;2002-02-00	3
106	1	UGWU, CHIKE D	1	2009	2009	2009-09-11	0	1	NA	NA	NA	NA	NA	1	NA	NA	NA	NA	NA	0	PMC2758884	'This work is dedicated to the memory of Mr Chike Ugwu, an MSc student who had started to work on this project and whose young life suddenly ended during the course of his MSc program.'	19747391	2009-09-11	0
107	1	LAND, PETER W.	19	1987	2009	2009-10-16	18	1	1	4	1	1	0	1	NA	NA	NA	NA	NA	0	PMC2759004	'This posthumously published paper is dedicated to the late Dr. Peter Land.'	14697503;10320770;16127710;7636032;15950290;10449062;11304715;12234630;7807225;19834600;15733083;16680781;16093330;7502603;17392411;11967894;2448002;2447523;1713230	2004-01-23;1999-05-14;2005-10-03;1995-05-15;2005-08-08;1999-08-17;2001-05-14;2002-09-15;1994-09-00;2009-10-00;2005-02-00;2006-07-01;2005-12-00;1995-01-01;2007-06-00;2002-05-20;1987-11-03;1987-10-16;1991-05-08	9
108	1	NORDLUND, HENRI R	7	2007	2011	2008-07-31	3	4	NA	NA	NA	NA	1	3	1	0	2	NA	NA	0	PMC2761383	'This article is dedicated to the memory of our colleague, collaborator and very dear friend, Dr. Henri R. Nordlund, who initiated and directed this work prior to his unexpected death in July 2008.'	17447892;19788720;18381715;18486632;18703501;20939005;21658230	2007-08-01;2009-09-29;2008-05-05;2008-07-00;2008-10-10;2011-03-00;2011-06-09	1
109	1	MANUBENS, JOSÉ MARÍA	4	1994	2009	2009-10-19	3	1	0	1	1	0	0	1	NA	NA	NA	NA	NA	0	PMC2770986	'† This article is dedicated to the Memory of Dr. José María Manubens.'	17042941;19840375;15832058;7811491	2006-10-16;2009-10-19;2005-04-16;1994-11-00	1
110	2	KAFULAFULA, GEORGE	7	2008	2011	2009-08-28	3	4	NA	NA	NA	NA	1	3	2	1	NA	NA	NA	0	PMC2776277; PMC3210771	'George Kafulafula died on 28 August 2009.'; 'George Kafulafula, listed as the final author of this paper, died before its publication.'	19844183;19308718;21618840;22087079;19564260;19956761;18462100	2010-01-00;2009-06-00;2010-03-00;2011-11-00;2009-07-00;2009-12-00;2008-06-15	3;5
111	1	BARNETT, KEITH	8	2006	2014	2009-11-11	3	5	NA	NA	1	1	0	2	0	1	2	0	1	0	PMC2779058	'This paper is dedicated to the memory of Dr. Keith Barnett, OBE.'	16939467;21521437;19936303;19883468;22212237;17611257;22339941;24131747	2006-09-00;2011-05-00;2009-11-11;2009-11-00;2012-09-00;2007-07-06;2012-09-00;2014-09-00	2
112	1	ZOLLER, MARK	6	2002	2010	2009-12-04	3	3	1	0	0	0	0	2	2	NA	NA	NA	NA	0	PMC2780358	'We would like to dedicate this work to Mark Zoller who passed away during the course of these studies.'	19636377;19997627;20173095;20173092;15353592;11917125	2009-07-28;2009-12-04;2010-03-09;2010-03-09;2004-09-28;2002-04-02	0
113	1	MCMACKIN, DEIRDRE	6	1992	2009	2006-12-31	5	1	1	0	1	0	1	0	0	0	1	NA	NA	0	PMC2784789	'This paper is dedicated to the memory of Dr Deirdre McMackin, (1965-2006), whose passing is a huge loss professionally and personally to all who knew her.'	16381141;12878261;10053236;11380570;19930568;1396428	2005-12-00;2003-06-00;1999-03-00;2001-05-00;2009-11-20;1992-09-00	4
114	2	ALLAN, JONATHAN S.	28	1988	2010	2009-12-11	26	2	0	0	0	0	0	1	1	NA	NA	NA	NA	0	PMC2785481; PMC2964591	'The authors wish to dedicate this manuscript to the memory of Dr. Jonathan S. Allan.'; 'The authors would like to dedicate this manuscript to the memory of Jonathan Allan.'	10206758;9671210;8363802;8564824;12414925;10462562;1732511;1385519;2531753;20942954;9356346;1557864;11528023;2116595;20011508;7901450;11160730;2033656;2309120;2340199;8257636;7627620;11405178;1333779;1702802;9928209;3058143;1493051	1999-04-17;1998-07-01;1993-01-01;1996-01-00;2002-12-00;1996-09-00;1992-01-01;1992-11-15;1989-10-00;2010-10-13;1997-10-27;1992-01-00;1995-01-01;1990-06-00;2009-12-00;1993-08-00;2001-03-00;1991-06-00;1990-03-02;1990-03-00;1993-09-00;1995-08-15;2001-06-19;1992-09-00;1991-01-15;1998-12-30;1988-01-01;1992-12-00	9;14
115	1	NIGHSWONGER, BEVERLY	3	2009	2015	2008-10-29	0	3	NA	NA	NA	NA	NA	NA	2	0	0	0	0	1	PMC2791717	'This paper is dedicated to Beverly Nighswonger, RN, who passed away October 29, 2008.'	20046233;19463447;25651247	2009-11-00;2009-04-00;2015-02-05	0
116	1	NATHAN, NICOLAS	1	2007	2007	2004-05-31	0	1	NA	NA	NA	NA	NA	NA	NA	NA	1	NA	NA	0	PMC2792856	'We dedicate this work to our friend and colleague Nicolas Nathan, who died prematurely in May 2004.'	17553237	2007-06-00	0
117	1	KVITTINGEN, ELI-ANNE	1	2009	2009	2009-12-15	0	1	NA	NA	NA	NA	NA	1	NA	NA	NA	NA	NA	0	PMC2802351	'† Dr. Kvittingen unfortunately passed away before publication of these data, much too soon.'	20003495	2009-12-15	0
118	3	SCHAUER, DAVID B.	45	1994	2012	2010-01-27	40	5	2	3	1	10	1	3	0	2	NA	NA	NA	0	PMC2811743; PMC2957404; PMC3302869	'This work is dedicated to the memory of David Schauer.'; 'This study is dedicated to the late Professor David B. Schauer and his lifetime of work investigating the pathogenesis of murine models of colitis.'; 'The work presented is dedicated to the late Professor David B. Schauer and his work investigating the pathogenesis of colitis in experimental mouse models.'	11424022;9125590;20699385;18538610;12447748;11682194;10603386;10915100;17470543;11101562;18043230;18486436;17957786;9081667;11200563;7559949;16544253;9620403;10531262;16820515;15899788;9234764;18462972;22184416;7642314;20111719;22427959;9631303;15583337;10847206;18489725;18680595;17015453;20976045;8081647;9705372;10722608;18521188;18411292;19546193;16299349;11080036;15128534;18710857;11334751	2001-07-15;1997-05-00;2010-08-24;2008-06-00;2002-12-01;2001-10-16;2000-01-00;2000-08-00;2007-07-00;2000-12-00;2008-01-00;2008-07-00;2008-02-15;1997-02-01;2000-12-00;1995-08-00;2006-04-15;1998-06-00;1999-11-00;2006-07-00;2005-05-15;1997-08-00;2008-05-00;2012-03-00;1995-09-00;2010-01-27;2012-03-20;1998-06-00;2004-12-00;2000-06-00;2008-08-00;2008-08-06;2006-12-00;2010-10-19;1994-07-00;1998-09-00;200…	25;26;33
120	1	UGALDE, RODOLFO A.	24	1998	2010	2010-02-25	22	2	2	1	1	2	1	3	NA	NA	NA	NA	NA	0	PMC2828483	'The authors would like to dedicate this work to the memory of Dr. Rodolfo A. Ugalde.'	9851999;11260139;9673273;19854911;11401996;20195542;19348570;15491369;10992476;16207924;15915643;10580277;16946254;18926896;10940027;12026175;20953097;11159979;11553564;15039351;10878137;18052882;9721274;17921247	1998-12-00;2001-03-00;1998-08-00;2010-01-00;2001-07-00;2010-02-25;2009-05-00;2004-11-00;2000-10-00;2005-10-00;2005-05-00;1999-12-00;2006-09-00;2008-11-00;2000-09-00;2002-04-00;2010-08-00;2001-02-00;2001-10-00;2004-04-00;2000-07-00;2008-01-00;1998-09-00;2007-10-16	5
121	1	DERSE, DAVID	45	1988	2011	2010-02-26	41	4	0	2	5	1	0	2	2	NA	NA	NA	NA	0	PMC2829072	'This paper is dedicated to the memory of David Derse who has made a great contribution in studies of HTLV biology and development of newly described vectors.'	12920029;16325219;17609263;16368688;14675632;17166843;20463077;14730358;15163754;12438640;17409138;21724848;20195464;18448535;15353302;15165825;17299050;17287279;12637723;8255780;11278454;21715505;9217057;11507191;10502522;9344914;7853532;8624755;10544101;1658392;8389910;1645778;1645777;1310774;2178129;9517921;11070040;1312617;1688385;8382305;8389074;1740339;8383228;8411361;2841502	2003-12-01;2006-03-01;2007-09-00;2006-02-17;2003-12-05;2007-02-09;2010-07-00;2004-02-00;2004-06-00;2002-12-00;2007-06-00;2011-09-09;2010-02-26;2008-07-00;2004-09-01;2004-05-20;2007-02-20;2007-05-00;2003-03-14;1993-11-11;2001-06-01;2011-09-00;1997-07-07;2001-09-00;1999-09-30;1997-10-13;1995-03-00;1996-05-01;1999-10-25;1991-12-00;1993-07-00;1991-07-00;1991-07-00;1992-03-00;1990-01-01;1998-03-00;200…	12
122	2	KIRBY, DENISE M.	20	1989	2011	2010-03-31	17	3	1	1	1	3	0	3	1	NA	NA	NA	NA	0	PMC2842515; PMC2977978	'Sadly during the writing of this article Denise Kirby died after a short illness and the authors would like to dedicate this article to this outstanding scientist and great colleague.'; 'The authors wish to dedicate this article to the memory of our co-author Denise Kirby, an outstanding scientist and dear colleague who died during the preparation of this manuscript.'	21364701;18940309;16344351;10214753;15372108;15576043;15170226;17445690;10894222;10089279;14520659;8602753;16417669;20207702;1909401;20157008;18637740;18977979;2517465;20818383	2011-07-00;2008-10-00;2005-12-00;1999-04-12;2004-09-00;2004-12-06;2004-05-00;2007-04-21;2000-07-00;1998-12-00;2003-10-00;1996-03-00;2006-02-00;2010-03-00;1991-01-01;2010-03-00;2008-08-00;2008-11-00;1989-01-01;2010-10-00	15;19
123	2	FOLKMAN, JUDAH	208	1986	2019	2010-04-01	196	12	15	10	6	14	7	5	2	4	0	1	0	1	PMC2848586; PMC3432069	'This article is dedicated to the memory of Dr. Judah Folkman, a great mentor and the leading pioneer of the field of angiogenesis research.'; 'The work is dedicated to the memory of Dr. Judah Folkman, who helped launch, co-designed, analyzed and guided this effort.'	15867360;15372744;1378314;16412733;12370270;9059344;1719945;22589302;12464871;2673531;11257123;19465692;1917393;14601638;18447716;12205027;12072542;15995028;2473081;17208533;17873101;11606410;31241785;19036702;15867254;11487011;9789257;18245671;12673117;10636838;15766663;1378311;1701033;17396134;11209044;9008168;17473195;18834403;21605550;14678995;1377561;7525077;1726933;15502710;12654259;1127437…	2005-05-01;1996-01-01;1992-04-00;2006-01-00;2002-10-00;1996-12-00;1991-10-00;2012-05-29;2002-11-00;1989-09-08;2001-03-19;2009-08-27;1991-10-00;2003-11-00;2008-05-00;2002-09-00;2002-06-19;2005-07-00;1989-07-00;2007-01-00;2008-02-00;2001-10-15;2019-10-00;2009-03-19;2005-05-01;2001-07-00;1998-10-28;2008-02-00;2003-01-00;2000-01-21;2005-03-00;1992-04-00;1990-12-06;2007-04-00;2001-01-16;1997-01-24;200…	94;110
124	1	FOXWELL, BRIAN M. J.	1	2010	2010	2010-04-15	0	1	NA	NA	NA	NA	NA	1	NA	NA	NA	NA	NA	0	PMC2855344	'This manuscript is dedicated to the memory of Brian Foxwell.'	20419161	2010-04-15	0
125	1	MACLEOD, KENNETH M.	2	2004	2010	2009-12-31	1	1	1	0	0	0	0	0	1	NA	NA	NA	NA	0	PMC2858376	'The authors would like to dedicate this paper to Dr. Kenneth MacLeod who sadly passed away in 2009.'	20445732;15372887	2010-05-07;2004-07-00	0
126	2	MILLER, RAYMOND D	14	1986	2011	2010-04-13	12	2	0	1	2	0	0	1	1	NA	NA	NA	NA	0	PMC2864247; PMC3136444	'The authors dedicate this work to the memory of our dear colleague and friend, Dr. Raymond D. Miller.'; 'We dedicate this paper to the memory of our dear friend and colleague, Dr. Raymond Miller.'	17608563;1357031;11161800;8535063;20385026;11570500;21779179;16425292;8570659;28564121;17570108;2464736;12083394;11673401	2007-07-00;1992-11-01;2001-01-01;1995-09-00;2010-04-13;2001-09-00;2011-07-00;2006-03-00;1996-01-23;1986-01-00;2007-07-15;1988-11-00;2002-06-00;2001-10-01	4;6
127	1	BENEDI, VICENTE J.	19	1989	2006	2002-12-31	15	4	0	0	3	1	1	1	1	1	1	1	NA	0	PMC2878244	'This article is dedicated to the memory of Vicente J. Benedi, who died unexpectedly in December 2002.'	16882305;15853370;15370834;14506051;12183518;11716634;10639470;10217760;10217501;10103203;8890232;8890231;7868262;7828860;8507765;8501248;8099503;8432605;2643625	2006-09-00;2005-05-04;2004-07-00;2003-10-00;2002-09-00;2001-11-00;2000-02-00;1999-05-00;1999-03-00;1999-04-00;1996-11-00;1996-11-00;1995-03-00;1994-12-30;1993-05-00;1993-05-00;1993-05-00;1993-03-00;1989-01-00
128	1	SAROSI, ILDIKO	2	2008	2010	2010-04-16	1	1	NA	NA	NA	1	0	1	NA	NA	NA	NA	NA	0	PMC2879238	'This manuscript is dedicated to the memory of Dr. Ildiko Sarosi who worked tirelessly in the pursuit of excellence in pathology to enhance the drug discovery and development process.'	18621636;20398393	2008-05-00;2010-04-16	1
129	1	PRESIDENTE, PAUL JA	1	2010	2010	2010-04-27	0	1	NA	NA	NA	NA	NA	1	NA	NA	NA	NA	NA	0	PMC2880303	'This article is dedicated to the late Paul JA Presidente .'	20420710	2010-04-27	0
130	1	OBERLEY, LARRY W.	39	2001	2010	2008-04-21	32	7	6	2	4	6	1	4	4	1	NA	NA	NA	0	PMC2880814	'We would like to dedicate this publication to Larry Oberley who passed away on April 21st, 2008.'	15561720;18155673;16910776;12868489;12941303;11454704;15543233;19738419;15018733;15512801;11554455;12700280;18331617;18413745;11739700;16910778;17040906;12730053;20532186;12543247;11861405;11295525;11498285;12067230;16170370;11933074;19401447;16409129;15743756;17394531;16814103;18937644;19602586;11929863;11278550;18845242;14580325;11896047;16631088	2005-02-11;2008-03-01;2006-07-00;2003-06-00;2003-09-15;2001-07-15;2005-01-06;2009-10-00;2004-03-00;2004-10-00;2001-08-00;2003-04-00;2008-06-00;2008-04-15;2002-01-00;2006-07-00;2006-12-08;2003-08-00;2010-02-12;2003-02-01;2002-02-15;2001-04-15;2001-08-15;2002-04-00;2005-12-08;2002-04-00;2009-05-15;2006-01-00;2005-05-06;2007-08-00;2006-07-15;2009-02-15;2009-08-01;2002-06-07;2001-04-27;2008-12-01;200…	18
131	1	KUNST, FRANK	1	2009	2009	2009-06-30	0	1	NA	NA	NA	NA	NA	1	NA	NA	NA	NA	NA	0	PMC2885750	'While this article was in press Frank Kunst, who had been instrumental in the whole setting up of the Bacillus subtilis genome project, deeply affected by the unjust laws that force active scientists to retire, suddenly passed away.'	19383706	2009-06-00	0
132	1	DANCIGER, MICHAEL	7	1990	2010	2010-06-05	6	1	1	0	0	1	0	1	NA	NA	NA	NA	NA	0	PMC2890552	'The authors wish to recognize the pivotal role in this work of the senior author, Michael Danciger, who passed away in a battle against cancer following the submission of this manuscript.'	9238087;15947737;20577653;12766041;1974892;15112105;18344445	1996-09-17;2005-05-27;2010-06-05;2003-06-00;1990-08-00;2004-04-00;2008-07-00	2
133	2	PODILA, GOPI K.	11	1998	2016	2010-07-06	9	2	1	0	2	0	2	1	0	0	0	0	0	1	PMC2897884; PMC4870780	'Dedication: This paper is published in memory of Dr. Gopi K. Podila, Professor and Chair, Department of Biological Sciences, University of Alabama in Huntsville.'; 'This paper is dedicated to the memory of Prof. Gopi Podila (1957–2010), who is deceased.'	19383098;16040208;27188293;20625404;17492451;17331677;19011901;14585498;9831654;10074098;11332726	2009-06-00;2005-09-26;2016-05-18;2010-07-06;2007-09-00;2007-04-15;2009-02-00;2003-10-30;1998-11-19;1999-03-00;2001-05-00	2;3
134	1	RAPIN, CHARLES-HENRI	28	1982	2011	2008-07-10	25	3	0	0	1	1	2	2	0	1	1	NA	NA	0	PMC2900233	'In memoriam of Professor Charles-Henri Rapin, co-author, who died on the 10th of July 2008 in Sion, Switzerland.'	20569454;20480143;18484149;18452171;17682797;17292683;17263057;16296671;15861913;11905521;11866483;10967646;10529041;9084293;7812072;8035253;8400605;1452950;1378900;1790420;1790402;1905207;1970070;1704915;2800734;3401055;6666240;6817895	2010-06-22;2011-02-00;2008-12-00;2008-07-15;2007-06-13;2007-05-00;2006-12-00;1998-03-00;2005-03-00;2002-03-22;2001-12-00;2000-07-00;1999-09-00;1995-12-00;1994-09-00;1994-03-00;1993-09-00;1992-10-00;1992-06-00;1991-10-00;1991-06-00;1991-01-01;1990-04-28;1990-12-00;1989-07-00;1988-07-00;1983-11-00;1982-09-00	0
135	1	FEHRENBACH, ELVIRA	22	1999	2013	2010-07-12	20	2	2	2	1	0	1	1	0	0	1	NA	NA	0	PMC2902514	'This paper is dedicated to Elvira Fehrenbach who passed away during preparation of the manuscript.'	23977717;19203086;20634953;17201076;16646626;16385846;16195988;16118270;14766772;14686095;14670005;12800860;12215965;12012083;11579749;11358983;11232592;10926657;10912885;10731000;10519062;9890653	2013-08-28;2009-02-11;2010-07-12;2007-01-05;2006-05-02;2006-01-03;2005-09-00;2005-11-17;2004-03-00;2003-12-23;2003-09-00;2003-05-00;2002-08-00;2002-05-00;2001-10-03;2001-05-00;2000-03-00;2000-08-00;2000-07-00;2000-03-00;1999-10-16;1999-01-00	0
136	1	NEPLIOUEVA, VALENTINA	3	2002	2010	2010-07-23	2	1	0	0	1	0	0	1	NA	NA	NA	NA	NA	0	PMC2909144	'This work is dedicated to the memory of Valentina Neplioueva, PhD, who died during the performance of the studies described.'	20668518;16877553;12393856	2010-07-23;2007-01-00;2002-10-00	0
137	2	RAFI, ZIAUDDIN AHAMED	9	2007	2011	2010-08-05	7	2	NA	NA	1	2	2	3	1	NA	NA	NA	NA	0	PMC2916834; PMC5054447	'This paper is dedicated to the memory of Prof. Ziauddin Ahamed Rafi who was the inspiration behind this study.'; 'This paper is dedicated to the memory of late Prof. Ziauddin Ahamed Rafi who was the inspiration behind this study.'	22196361;19350225;22430289;18478081;19445646;18467773;20691398;20700540;17411397	2011-10-00;2009-05-00;2010-01-01;2008-04-04;2009-06-00;2008-05-10;2010-06-00;2010-08-05;2007-04-07	0;7
138	1	ROBERTS, MONICA C.	1	2010	2010	2010-08-05	0	1	NA	NA	NA	NA	NA	1	NA	NA	NA	NA	NA	0	PMC2916854	'This paper is dedicated to the memory of Monica Roberts, a postdoctoral fellow who passed away shortly after her critical contributions to this study.'	20700442	2010-08-05	0
139	1	YERUHAM, ISRAEL	47	1993	2010	2010-08-15	46	1	1	0	0	0	0	1	NA	NA	NA	NA	NA	0	PMC2931382	'Dr. Israel Yeruham deceased shortly after he finalized this study in a tragic accident in Papua New Guinea.'	7825272;11144815;8730693;8686179;11315524;11493403;7760487;10392972;8028113;10399403;9149362;10729650;9684301;10861201;8212495;8746133;8734229;9360467;9780825;11314587;11240093;8916410;15918486;10950137;8903139;9732044;9239937;10558846;8627937;10668861;9797838;9850518;10216455;8240175;11315523;10855843;11083047;20814543;10945054;10887982;9408897;15500484;8729085;10528546;11413708;9492921;8237177	1994-10-01;2000-10-00;1996-03-30;1996-04-00;2001-03-00;2001-08-00;1994-10-00;1999-06-15;1994-04-00;1999-06-00;1997-04-19;2000-03-28;1998-07-00;2000-05-00;1993-07-24;1996-01-00;1995-01-01;1997-09-00;1998-09-00;2001-03-00;2001-04-02;1996-10-15;2005-05-00;2000-07-00;1996-09-00;1998-06-00;1996-01-01;1999-11-00;1996-01-00;1999-11-00;1998-07-00;1998-09-00;1999-03-00;1993-09-00;2001-03-00;1999-12-00;200…	37
140	8	SHAHID, UBEERA	9	2010	2012	2010-08-23	1	8	NA	NA	NA	NA	NA	2	6	1	NA	NA	NA	0	PMC2936408; PMC3045313; PMC3195095; PMC3209698; PMC3239239; PMC3250930; PMC3266195; PMC3337223	'Mushtaq MU would like to dedicate the entire work to the sweet memories of our co-author Ubeera Shahid (April 04, 1987-February 10, 2010), who left us deeply saddened in an unfortunate highway car accident.'; 'We would like to dedicate the entire work to the sweet memories of Ubeera Shahid (April 04, 1987-February 20, 2010), who left us deeply saddened in an unfortunate highway car accident.'; '…	20144212;22429910;21294873;22104025;22117626;20731832;22172239;21988799;21943029	2010-02-09;2012-03-19;2011-02-04;2011-11-21;2011-11-25;2010-08-23;2011-12-16;2011-10-11;2011-09-25	1;2;3;4;5;6;7;8
141	6	PELTONEN, LEENA	632	1987	2019	2010-03-11	467	165	17	20	27	28	54	53	48	26	19	16	5	7	PMC2936545; PMC2965351; PMC3039276; PMC3182531; PMC3197672; PMC3419820	'This manuscript is dedicated in memoriam to Prof. Leena Peltonen.'; 'We wish to dedicate this paper to the memory of Leena Peltonen, who passed away on March 11, 2010.'; 'We wish to dedicate this paper to the memory of Dr Leena Peltonen, who passed away on 11 March 2010.'; 'This manuscript is dedicated to the memory of Leena Peltonen, a member of both the IMSGC and WTCCC2, in recognition of her …	23031429;18600308;28566273;15459177;20935630;19051289;23413431;25003214;22028671;20353565;21570580;26819196;16135556;20532202;24497850;14624719;15649713;22531292;26551672;20159113;19463184;19922905;20031629;21984478;20810666;22021758;19105202;15365992;21159828;22286219;19910639;19251251;22607825;21505072;20398887;27508227;18771588;18513680;20971364;22338106;23912948;12192642;11971870;19466712;162…	2012-12-00;2008-10-00;2017-11-00;2004-12-01;2010-11-00;2009-07-05;2013-04-00;2014-07-08;2011-10-00;2010-03-30;2011-06-00;2016-01-27;2005-10-15;2010-06-03;2014-01-00;2003-10-00;2005-02-00;2012-08-00;2015-12-00;2010-02-12;2009-05-12;2010-05-15;2009-10-00;2011-12-00;2010-10-00;2011-08-27;2009-09-05;2004-10-00;2011-04-00;2012-01-29;2010-02-00;2009-06-15;2012-08-11;2011-07-01;2010-05-14;2016-09-00;200…	0;1;2;3;4;5
142	1	SAVCHENKO, ARINA N.	2	2009	2010	2010-09-15	1	1	NA	NA	NA	NA	1	1	NA	NA	NA	NA	NA	0	PMC2939899	'This article is dedicated to the memory of late Arina N. Savchenko, the young chemist with exemplary devotion to science despite the long grave illness.'	19121946;20856679	2009-02-01;2010-09-15	1
143	1	NDAMAGE, FRANÇOIS	2	2009	2010	2010-08-26	1	1	NA	NA	NA	NA	1	1	NA	NA	NA	NA	NA	0	PMC2940781	'The authors dedicate this paper to the memory of their colleague Dr. François Ndamage, RWISA Principal Investigator 2007-8.'	20796311;19617847	2010-08-26;2009-09-01	0
144	1	HENNESSY, ROBIN J.	9	2002	2020	2010-09-30	6	3	1	1	1	0	0	1	0	0	0	0	1	1	PMC2941027	'On the death of Dr. Robin J. Hennessy, we dedicate this article to his life and work; may he rest in peace.'	16525073;11748561;25691406;32593068;14984886;17217929;16185253;11922887;20554158	2006-03-10;2002-01-00;2015-03-00;2020-06-18;2004-04-01;2007-05-15;2005-09-00;2002-03-15;2010-09-00	8
145	3	SINGH, MANJEET	24	1979	2013	2009-03-30	11	13	0	0	0	0	0	0	4	5	3	1	NA	0	PMC2941611; PMC2982203; PMC3142229	'This work is dedicated to the memory of our esteemed colleague Prof. Manjeet Singh, who expired on 30.3.2009, while this study was in progress.'; 'This work is dedicated to our mentor Late Prof. Manjeet Singh.'; 'This work is dedicated to the memory of our esteemed colleague Prof. Manjeet Singh, who expired on 30.3.2009, while this study was in progress.'	21237289;21056650;20927246;21479860;24021535;20512612;21069435;21745415;21187869;20598682;22810500;22279937;22345112;9055628;8458682;3733178;4077142;2988470;2997037;6534855;6534854;6325334;7436634;508008	2011-03-00;2011-01-27;2010-08-00;2011-07-00;2013-12-05;2010-10-00;2011-02-00;2011-07-12;2010-07-00;2010-09-15;2012-10-00;2012-01-00;2012-09-00;1996-11-00;1993-02-00;1986-03-00;1985-08-00;1985-02-00;1985-01-00;1984-12-00;1984-12-00;1983-10-00;1980-08-00;1979-08-00	0;1;2
146	1	VRANIZAN, KAREN	1	2010	2010	2010-10-01	0	1	NA	NA	NA	NA	NA	1	NA	NA	NA	NA	NA	0	PMC2948496	'In memory of Karen Vranizan.'	20957030	2010-10-01	0
147	1	JUNAKOVIC, NIKOLAJ	2	2004	2010	2010-07-31	1	1	0	0	0	0	0	1	NA	NA	NA	NA	NA	0	PMC2949383	'This paper is dedicated to the memory of Nikolaj Junakovic, our unforgettable friend and companion of work, who passed prematurely away in July 2010.'	15020801;20957225	2004-03-17;2010-10-04	1
148	1	KRITIKOS, IRAKLIS	2	2008	2010	2010-10-14	1	1	NA	NA	NA	1	0	1	NA	NA	NA	NA	NA	0	PMC2954787	'This work is dedicated to the memory of Dr. Iraklis Kritikos for his visionary support of lupus pathogenesis studies.'	20976278;18975309	2010-10-14;2008-11-00	0
149	2	SCHWARZ-SOMMER, ZSUZSANNA	47	1984	2010	2009-12-31	44	3	6	1	0	1	0	1	3	NA	NA	NA	NA	0	PMC2955736; PMC3017841	'The authors wish to dedicate this article to the memory of Zsuzsanna Schwarz-Sommer (1946–2009).'; 'This work is dedicated to the memory of Zsuzsanna Schwarz-Sommer.'	12618407;1968830;16453815;16453520;15981326;9670563;11526073;10934017;15915572;15929215;15229173;20566474;12897777;21159166;15926219;7555713;15938046;15539492;15803418;9389665;19554348;8951059;1346760;17191336;8012400;8106083;17589508;1361166;15926216;7913550;10972895;9193074;15957213;19883777;16111944;15539471;15070428;14757643;12738961;12079676;10834834;10406807;1688249;17746916;3039624;6318125…	2003-02-00;1990-03-00;1987-12-20;1984-05-00;1987-02-00;1998-05-00;2001-07-00;2000-09-00;1985-01-00;1985-10-00;2004-08-00;2010-11-00;2003-08-00;2010-12-15;1985-03-00;1995-09-00;1985-04-00;2004-12-00;2004-11-00;1998-01-00;2009-09-00;1996-11-00;1992-01-00;1987-09-00;1994-04-00;1993-08-00;2007-07-00;1992-12-00;1985-03-00;1994-01-01;2000-09-00;1997-05-00;1986-05-00;2010-02-00;2005-08-23;2004-12-00;200…	0;1
150	1	FINK, ANTHONY L.	137	1985	2013	2008-03-02	118	19	11	10	6	5	5	6	4	2	2	1	4	0	PMC2957276	'Professor A. L. Fink has passed away on March 2, 2008.'	11352739;19075819;10557293;14736893;12834361;11815605;11444987;3117100;19634918;12062445;16246845;11734201;9502314;3345833;15362105;11812782;12859192;12614167;19013262;23837615;7912106;11152691;7633529;9502317;9614949;1974463;8117725;15351653;11025552;15556002;20026206;12964417;1731755;10210194;11814343;11445065;17963364;15718131;12754258;8389188;11553618;8358298;17315948;3402613;17493579;1640351…	2001-05-22;2008-12-17;1999-11-09;2004-04-09;2003-07-08;2002-04-12;2001-07-27;1987-07-14;2009-09-01;2002-04-24;2005-12-30;2001-11-30;1998-03-21;1988-02-29;2004-09-00;2002-04-05;2003-07-22;2003-03-11;2009-02-00;2013-08-06;1994-06-21;2001-04-06;1995-01-01;1998-03-21;1998-05-15;1990-06-19;1994-03-08;2004-09-24;2000-11-15;2004-11-00;2010-03-00;2003-06-00;1992-01-01;1999-01-00;2002-02-05;2001-07-06;200…	0
151	1	ARAD, ROY	1	2010	2010	2010-10-04	0	1	NA	NA	NA	NA	NA	1	NA	NA	NA	NA	NA	0	PMC2959060	'This article is dedicated to the memory of Dr. Roy Arad, who passed on unexpectedly before the publication of our study.'	20920320	2010-10-04	0
152	1	BESNOUIN, DIDIER	1	2010	2010	2010-10-19	0	1	NA	NA	NA	NA	NA	1	NA	NA	NA	NA	NA	0	PMC2959154	'It is with regret that they announce the passing of Dr. Besnouin before the completion of this research and dedicate this research to his lifelong pursuit of evidence-based alternative medicine.'	20981272	2010-10-29	0
153	1	BLASCHKE, RÜDIGER J.	1	2010	2010	2010-12-01	0	1	NA	NA	NA	NA	NA	1	NA	NA	NA	NA	NA	0	PMC2972695	'This study is dedicated to Rüdiger Blaschke.'	20858598	2010-12-01	0
154	1	SERCARZ, ELI E	24	1999	2011	2010-10-14	22	2	1	0	2	3	3	1	1	NA	NA	NA	NA	0	PMC2976733	'This paper is dedicated to the memory of Dr. Eli E. Sercarz who passed away during the final preparations of this manuscript.'	20946663;15531044;9916695;12517939;10854662;18354180;15546801;15036903;11569402;19042022;11466400;11581177;16148106;11207247;17332360;18984740;10861030;12974477;21722394;12753804;19273071;17627303;18395850;18375101	2010-10-14;2004-11-25;1999-01-15;2003-01-15;2000-07-24;2008-04-01;2004-11-00;2004-02-00;2001-09-25;2009-01-00;2001-08-01;2001-10-00;2005-09-15;2001-03-01;2007-03-01;2009-01-00;2000-07-01;2003-08-00;2011-07-02;2003-05-00;2009-01-01;2007-08-00;2008-04-00;2008-08-00	0
156	1	ROSS, CHARLES R.	3	1999	2010	2010-01-13	2	1	0	0	0	0	0	1	NA	NA	NA	NA	NA	0	PMC2979860	'Tragically, Charles Ross died before the publication of this paper.'	10927404;21579627;10226352	1999-08-01;2010-01-13;1999-04-01	1
157	3	BOKOCH, GARY M.	133	1988	2013	2010-12-01	128	5	5	9	4	10	6	3	2	1	1	NA	NA	0	PMC2993755; PMC3216326; PMC3564530	'We dedicate this paper to the memory of our mentor and colleague Gary M. Bokoch.'; 'This paper is dedicated to the memory of Professor Gary M. Bokoch, who has been an exceptional mentor.'; 'We dedicate this article to the memory of Gary M. Bokoch.'	21708980;11029040;14732165;19339277;9298982;18463161;18420134;20943948;10470034;23223568;10496324;19755710;20609497;7654998;15123662;15225553;15752980;16809619;13678962;15921909;18347018;19358632;3123273;9525917;8282094;14660749;12676796;2110451;20715845;16943322;19000834;18453109;9371260;10224076;7980444;1660188;18453105;16337782;9050374;10551809;8824201;14573606;10852111;8645157;1908879;1122451…	2011-06-27;2000-10-00;1995-03-00;2009-06-00;1997-09-22;2008-07-00;2008-04-00;2010-12-00;1999-09-00;2013-02-00;1999-09-00;2009-09-15;2011-02-00;1995-09-01;2004-07-02;2004-07-02;2005-03-00;2006-10-15;2003-09-00;2005-07-00;2008-05-09;2009-10-00;1988-01-18;1998-04-03;1993-11-00;2003-12-00;2003-04-05;1990-04-15;2010-10-15;2006-11-00;2008-11-00;2008-05-06;1994-01-00;1999-05-07;1994-11-01;1991-12-06;200…	0;1;2
158	1	BELLINGER, PETER F.	1	2007	2007	2007-04-12	0	1	NA	NA	NA	NA	NA	1	NA	NA	NA	NA	NA	0	PMC2999417	'This paper is dedicated to the memory of the late Dr. Peter Bellinger, an inspiration and mentor.'	20307231	2007-01-01	0
159	1	FALASCHI, ARTURO	59	1988	2010	2010-12-31	58	1	0	0	3	3	2	3	NA	NA	NA	NA	NA	0	PMC3001063	'This work is dedicated to the memory of Prof. Arturo Falaschi, who supervised the entire course of this research and contributed at most in interpreting the data and in writing this article.'	19763947;7896144;10652536;8643660;20693533;15096578;10234875;9582289;20065033;7707499;7573045;8676466;7930194;8789442;19182517;11222755;8388893;1642886;7873323;1702201;8660913;8824801;7526345;12419808;11796732;9889278;8816447;3145020;8276249;7543199;12912926;8682101;1548776;1727595;10720330;8811079;12902329;19919294;2575384;19404436;17622799;10577395;14970407;10400009;19404463;1649452;8341600;944…	2009-09-19;1994-01-01;2000-02-00;1996-02-20;2010-12-00;2004-04-21;1999-05-11;1998-05-15;2010-03-00;1995-05-00;1995-10-00;1996-07-00;1994-10-00;1996-01-00;2009-02-01;2001-03-01;1993-05-00;1992-06-00;1994-12-00;1990-12-11;1996-06-15;1996-01-15;1994-10-25;2003-01-17;2002-03-22;1999-02-01;1996-10-00;1988-12-20;1993-12-15;1995-07-11;2003-08-15;1995-12-00;1992-04-00;1992-01-00;2000-03-17;1996-09-01;200…	4
160	1	WARD, PAUL I.	4	1999	2010	2010-07-26	3	1	0	0	0	0	0	1	NA	NA	NA	NA	NA	0	PMC3016996	'We would like to dedicate this article to the memory of Paul Ward and thank him for all the encouragement he offered.'	28565176;20874599;15101693;11412998	1999-02-00;2010-09-30;2004-02-22;2001-04-03	1
161	1	MCCOIG, LISA M.	2	2007	2011	2011-01-06	1	1	NA	1	0	0	0	1	NA	NA	NA	NA	NA	0	PMC3017110	'This work is dedicated to the memory of Lisa M. McCoig.'	21253564;17264081	2011-01-06;2007-03-23	0
162	1	WALDECK, WALDEMAR	33	1997	2016	2011-01-21	25	8	1	2	2	8	4	2	2	2	1	0	1	0	PMC3030142	'This publication is dedicated to the retirement of Waldemar Waldeck.'	19946604;21278894;20567614;21750642;19400194;18695744;26722379;12832130;12460922;22296652;24843319;22811608;17192923;20042344;12719264;23423830;20922134;20617125;19177421;15145519;19920915;10866982;9370461;19960122;10788329;19214198;18797509;16730647;20046231;18026568;15884086;23869190;19347038	2009-11-18;2011-01-21;2010-05-28;2011-07-14;2009-04-30;2008-07-31;2016-01-02;2003-06-00;2002-12-01;2012-04-02;2014-05-21;2012-07-20;2007-03-15;2010-01-21;2003-05-00;2013-02-21;2010-09-21;2010-06-27;2009-03-00;2004-06-08;2009-02-06;2000-07-00;1997-11-00;2009-12-01;2000-05-12;2009-02-14;2008-09-15;2006-05-00;2009-12-05;2007-10-30;2005-05-00;2013-07-23;2009-04-07	1
163	1	AMENDE, IVO	15	2000	2011	2011-01-13	14	1	1	0	1	0	0	1	NA	NA	NA	NA	NA	0	PMC3035808	'This paper is dedicated to the memory of Dr. Ivo Amende, a clinician and scholar who readily translated animal research to the clinics, and taught the authors much about human nature.'	16042805;11368239;15637118;21318074;15923319;15276802;15016719;12502600;10899065;12388257;12362417;11087240;11476671;18627770;16699073	2005-07-25;2001-01-00;2005-05-00;2011-02-15;2005-10-00;2004-09-15;2004-06-00;2002-11-00;2000-07-00;2002-12-00;2002-10-00;2000-12-00;2001-07-31;2008-09-11;2006-10-00	3
164	1	NARANJO, CARLOS A.	2	1998	2009	2005-12-31	1	1	0	0	0	0	0	0	0	0	0	1	NA	0	PMC3036919	'Lidia Poggio and Carlos A. Naranjo (deceased in 2005) are career researchers of CONICET.'	21680316;21637686	1998-11-00;2009-04-00	1
165	1	BASBAUM, CAROL	67	1987	2013	2011-03-15	65	2	3	0	0	0	1	1	0	1	NA	NA	NA	0	PMC3057966	'The authors also dedicate this paper to the memory of Dr Carol Basbaum (mentor and friend).'	12568494;9630659;7689838;15345696;17183725;14749763;12568484;12711607;15262961;2200283;21423656;10562299;14550542;10556169;9576950;11786905;9370281;15540205;15036676;22833523;20514014;16773182;16439799;16272283;16140456;12613919;12386457;12077118;11481474;10637131;9877171;9506983;9023366;8939664;8761940;7556933;7873197;7929245;8027037;8020672;7988497;8179917;8262986;8484621;1375440;1316131;154120…	2003-02-06;1998-04-28;1993-08-31;2004-11-00;2006-12-20;2004-01-29;2003-02-06;2003-07-11;2004-09-10;1990-08-00;2011-03-15;1999-11-00;2003-10-09;1999-11-00;1998-05-12;2002-01-00;1997-10-01;2005-03-20;2004-03-00;2013-01-00;2010-07-22;2006-07-00;2006-06-00;2005-11-15;2005-12-00;2003-03-05;2001-09-00;2002-09-06;2001-07-31;2000-01-15;1998-12-11;1998-03-20;1997-02-04;1996-10-00;1996-06-01;1995-10-00;199…	0
166	1	HERRERA-PERAZA, RICARDO A.	1	2011	2011	2011-04-30	0	1	NA	NA	NA	NA	NA	1	NA	NA	NA	NA	NA	0	PMC3058370	'RA Herrera-Peraza passed away during the preparation of this article.'	20552233	2011-04-00	0
167	1	PONTÓN, JOSÉ	74	1992	2012	2010-07-31	71	3	4	9	10	4	4	1	2	1	NA	NA	NA	0	PMC3061907	'The present work is dedicated to Dr. José Pontón, a great friend and better researcher, who passed away on July 2010.'	10974098;12933874;8751828;16272515;8760939;10225294;17874855;17229884;21518848;17071554;19608690;11014634;17388644;8981773;17972529;11053905;9605993;18095754;9276400;11474033;9470410;19675223;12825995;8801088;16954270;15634986;7935574;15456364;15456362;9144953;21906693;15813678;17448251;10890725;15156023;15538829;9399535;15456366;16170604;9033453;16499425;19786599;7551021;17604427;9705368;1262406…	2000-09-00;2003-09-00;1996-01-01;2005-11-00;1996-08-00;1999-04-00;2007-09-30;2007-03-00;2011-07-00;2006-11-00;2009-11-00;2000-08-00;2006-12-00;1996-01-01;2007-09-00;2000-11-00;1998-05-00;2007-12-31;1997-09-00;2001-08-00;1997-12-00;2009-10-00;2002-09-00;1996-02-00;2006-09-00;2005-01-00;1993-11-00;2003-09-00;2003-09-00;1996-01-01;2012-07-00;2005-03-00;2007-04-21;2000-06-00;2004-05-25;2004-06-00;199…	62
168	1	SCHWEYEN, RUDOLF J.	30	1994	2013	2009-12-31	24	6	2	1	2	1	0	3	1	2	0	3	NA	0	PMC3062784	'We wish to dedicate this work to Rudolf J. Schweyen, who passed away in 2009, and recognize his contribution in form of experimental advice and fruitful discussions.'	15138253;23800229;23999289;11254124;19007745;19426875;16903865;15904662;11544180;17337637;21223946;15268937;11401429;20516593;23686104;19285482;10400670;21074514;16519685;11279208;8898359;11378897;7882424;9162110;12628916;12176980;9236772;10760132;7750142;9202009	2004-07-16;2013-10-01;2013-09-00;2001-02-00;2009-05-00;2009-05-12;2006-09-00;2005-06-01;2001-09-01;2007-04-00;2011-04-00;2004-08-01;2001-03-01;2010-06-01;2013-06-00;2009-05-00;1999-07-16;2011-06-00;2006-03-00;2001-05-11;1996-10-00;2001-06-00;1994-10-00;1997-05-00;2003-03-17;2002-10-18;1997-06-00;2000-03-00;1994-12-00;1997-07-04	10
169	1	NAIR, JAGADEESAN	43	1996	2012	2008-12-31	37	6	3	4	3	2	4	1	1	2	1	2	NA	0	PMC3073189	'This paper is dedicated to late Dr. Jagadeesan Nair (1953-2007), a recognized pionier in the field of cancer biomarkers ( cf Carcinogenesis 2008; 29: 887-8) Competing interest The authors declare that they have no competing financial or non-financial interests.'	9610794;18342016;11090950;22148471;15582261;8688158;8761431;10753215;14742317;10861445;16771690;14967015;17418875;15215323;14753754;10590211;17521682;15790590;16137653;11896692;10571654;19480008;17412369;21057929;10064850;10753226;10882861;16909291;9264272;17854706;16099477;12222681;9496454;12960418;10956057;22322480;12628510;19822158;12430635;8640812;11700267;21489207;10626208	1998-05-00;2008-05-15;2000-11-16;2012-01-13;2004-12-08;1996-01-01;1996-08-00;2000-04-00;2004-06-00;2000-07-01;2006-05-00;2004-02-00;2007-08-01;2004-07-00;2003-12-00;1999-12-00;2007-11-01;2005-07-00;2005-10-21;2002-03-00;1999-11-26;2009-08-15;2007-08-01;2010-11-09;1999-03-08;2000-04-00;2000-06-00;2006-09-00;1997-08-00;2007-10-15;2005-12-11;2002-06-00;1997-12-00;2003-09-00;2000-08-00;2012-11-01;200…	41
170	1	CASANUEVA, XIMENA	1	2011	2011	2011-03-29	0	1	NA	NA	NA	NA	NA	1	NA	NA	NA	NA	NA	0	PMC3076230	'This work is dedicated to the memory of Ximena Casanueva.'	21447172	2011-03-29	0
171	1	BRUNS, UTE	1	2011	2011	2011-04-13	0	1	NA	NA	NA	NA	NA	1	NA	NA	NA	NA	NA	0	PMC3076425	'In memoriam of Ute who passed away much too early.'	21533242	2011-04-13	0
173	1	LÉMANN, MARC	1	2011	2011	2011-03-31	0	1	NA	NA	NA	NA	NA	1	NA	NA	NA	NA	NA	0	PMC3084597	'In memoriam to Marc Lémann, who dedicated his life to his patients but died too soon.'	21297633	2011-03-00	0
174	1	GIUSTINI, MARCO	1	2011	2011	2011-04-10	0	1	NA	NA	NA	NA	NA	1	NA	NA	NA	NA	NA	0	PMC3094315	'The untimely passing of Dr. Marco Giustini during the final stages of manuscript preparation has left a vacuum in our Ecology lab.'	21477354	2011-04-10	0
175	6	JOSHI, HEMA	12	2006	2016	2010-12-31	6	6	NA	2	2	1	0	1	3	1	1	0	0	1	PMC3098820; PMC3104378; PMC3258263; PMC3283508; PMC3777877; PMC5035448	'Authors expressed their deep gratitude to Dr. Hema Joshi, who passed away recently and she had contributed significantly to the present study.'; 'Authors express their deep gratitude to Dr. Hema Joshi, who passed away recently and she had contributed significantly to the present study.'; 'The authors would like to dedicate this manuscript to the memory of Dr Hema Joshi (deceased).'; 'Authors exp…	16697022;17656851;21513569;17062127;20539045;22236376;21535892;18403267;22182774;17517129;24069480;27663527	2006-10-00;2007-04-00;2011-04-24;2006-10-24;2010-06-00;2012-01-11;2011-05-02;2008-05-00;2011-12-19;2007-05-21;2013-09-27;2016-09-23	2;5;6;8;10;11
176	1	MORGAN, C	1	2011	2011	2011-05-24	0	1	NA	NA	NA	NA	NA	1	NA	NA	NA	NA	NA	0	PMC3111153	'This manuscript is dedicated to the memory of Mr Morgan.'	21505451	2011-05-24	0
177	3	VILLAREJO, ARSENIO	6	2002	2012	2011-05-02	3	3	0	1	0	0	0	1	2	NA	NA	NA	NA	0	PMC3112209; PMC3490910; PMC3522588	'This article is dedicated to the memory of Dr. Arsenio Villarejo, our respected colleague and dear friend, who passed away on the 2nd of May 2011.'; 'This paper is devoted to our beloved colleague and good friend Arsenio Villarejo, who passed away too young May 2 nd , 2011.'; 'This article is dedicated to the memory of Dr. Arsenio Villarejo, our respected colleague and dear friend, who passed aw…	17379724;16284624;23139834;21695217;11953312;23251667	2007-04-00;2005-12-00;2012-11-10;2011-06-23;2002-04-15;2012-12-20	2;3;5
178	1	JÜNGST, DIETRICH	4	2011	2013	2011-05-26	0	4	NA	NA	NA	NA	NA	1	2	1	NA	NA	NA	0	PMC3118895	'We are very grateful for the committed support of Prof. Jüngst, who died recently.'	22965881;23260008;21931992;21615953	2012-12-00;2013-01-00;2012-02-00;2011-05-26	0
179	1	STEFANELLI, MARIO	79	1980	2011	2010-10-18	78	1	4	0	3	1	4	2	1	NA	NA	NA	NA	0	PMC3124429	'Mario Stefanelli passed away on October 18 th , 2010 and we will never forget his unique bright mind.'	10724970;18790621;7581624;7934709;15360898;19111449;18837968;20841822;1935011;4041379;8947655;11185419;6948570;14664031;14692587;7236525;15360768;17911833;14511417;6688680;9121371;1807566;9700426;14664056;8506539;7437327;8963375;3048868;2276265;9821518;15628810;9308344;7889771;10179561;10397303;14663978;11226615;19931420;21663612;9779881;11604918;12817805;15853266;15694624;9929202;10075131;896337…	2000-03-21;2009-05-00;1995-06-00;1994-07-00;2004-09-14;2009-01-00;2008-10-06;2010-09-16;1991-07-00;1985-10-00;1996-01-01;2000-08-00;1982-01-00;2003-12-11;2003-06-00;1981-06-00;2004-09-14;2007-10-04;2003-09-27;1983-10-00;1997-01-00;1991-01-01;1998-05-00;2003-12-11;1993-03-00;1980-06-00;1995-12-00;1988-08-00;1990-12-00;1998-11-00;2004-10-00;1997-09-00;1994-10-00;1996-12-08;1999-07-00;2003-12-11;200…	38
180	3	BERRA, BRUNO	50	1986	2012	2010-04-30	44	6	0	2	4	1	4	7	1	2	NA	NA	NA	0	PMC3127786; PMC3296700; PMC3499393	'This paper is dedicated to the memory of Prof. Bruno Berra, who dedicated his life to the biochemistry of lipids.'; 'AMR, PAC, GM, SM, and SZ want to acknowledge the support and the continuous advice received by Prof. Bruno Berra who unfortunately passed away in April 2010.'; 'This paper is dedicated to the memory of Prof. Bruno Berra, who was a pioneer in the field of omega-3 fatty acid researc…	7891101;8180424;1442900;10561117;7996964;19168005;8969459;10072207;10474027;9541865;19168001;20219466;8536214;8814279;9781285;17336552;20156584;1890318;12652080;9565330;19426823;14729068;9767104;23046564;9646186;18727006;1310489;12374218;20105293;20595646;21520703;17521961;9046028;10832101;22412864;20949967;17134930;9343946;3693972;20234032;7912128;7573152;21569413;16934889;20206711;17539477;1993…	1995-04-00;1994-01-01;1992-11-01;1999-11-24;1994-12-17;2009-03-00;1996-10-00;1998-10-00;1999-09-04;1997-12-00;2009-03-00;2010-04-16;1995-06-00;1996-09-16;1998-10-22;2007-07-00;2010-06-00;1991-04-00;2002-01-00;1998-03-23;2009-08-00;2003-12-30;1998-10-23;2012-10-10;1998-03-00;2008-12-00;1992-02-01;2002-08-00;2010-01-27;2010-02-00;2010-01-01;2007-07-00;1997-01-00;2000-05-31;2012-03-14;2010-11-10;200…	23;34;42
181	1	BUESA, LANCE M	1	2011	2011	2010-01-21	0	1	NA	NA	NA	NA	NA	NA	1	NA	NA	NA	NA	0	PMC3129574	'This manuscript is dedicated in the memory of Mr. Lance M. Buesa (May 4, 1983 - January 21, 2010).'	21639917	2011-06-03	0
182	1	HORWITZ, SUSAN H	2	2004	2011	2009-12-31	1	1	1	0	0	0	0	0	0	1	NA	NA	NA	0	PMC3130715	'Acknowledgements and Funding Authors note: This publication was completed in memory of Dr. Susan H. Horwitz who died in 2009 before the finalization of this manuscript.'	21679450;15313093	2011-06-16;2004-09-00	0
183	1	BRANDMAYR, TULLIA ZETTO	4	2008	2011	2011-05-20	2	2	NA	NA	1	1	0	2	NA	NA	NA	NA	NA	0	PMC3131017	'This paper is dedicated to the dear memory of Prof. Tullia Zetto Brandmayr, who enthusiastically contributed to this study until her last days.'	21738412;17825571;21738413;19067359	2011-07-09;2008-07-00;2011-07-09;2009-05-00	2
184	1	HENDRICKX, LOES J. D.	2	2009	2011	2010-05-28	1	1	NA	NA	NA	NA	1	0	1	NA	NA	NA	NA	0	PMC3131786	'In memory of Loes J. D. Hendrickx 06-01-1986/28-05-2010.'	21615078;19579257	2011-07-14;2009-00-00	0
185	3	IOANNOU, PANOS A.	15	1999	2014	2005-04-30	8	7	2	1	0	2	1	2	0	1	1	1	0	3	PMC3132285; PMC3572186; PMC3965543	'Panos A. Ioannou passed away in April 2005.'; 'Panos Ioannou passed away in 2005.'; 'Panos Ioannou passed away in 2005.'	18709437;21760943;15170226;10435094;23418481;15965784;11269338;12516053;17449222;15820143;24667739;10954612;10982895;19199343;12523964	2008-12-00;2011-07-16;2004-05-00;1999-03-00;2013-02-19;2005-04-00;2001-01-00;2003-01-00;2007-06-00;2005-05-01;2014-03-29;2000-09-01;2000-09-15;2009-04-00;2003-02-27	1;4;10
186	2	SODHI, NAVJOT S.	18	2004	2017	2011-07-27	10	8	2	3	1	0	2	4	0	1	1	0	0	2	PMC3144889; PMC3263421	'We dedicate this study in loving memory of our supervisor Navjot Sodhi.'; 'We record with great sadness the passing of Navjot Sodhi, a member of our NCEAS Working Group.'	28070282;18286193;21918513;25558364;17181817;21205655;22279247;21824677;20345403;17129636;15361627;17913136;17446376;21818334;28732022;16701328;24026817;16909570	2017-01-00;2008-02-20;2011-09-14;2014-12-00;2006-12-00;2010-12-24;2011-12-00;2011-11-00;2010-10-00;2007-03-00;2004-09-10;2007-09-00;2007-04-20;2011-08-06;2017-07-00;2004-12-00;2013-11-07;2006-06-00	6;13
187	1	SEEMANN, ROBERT	1	2011	2011	2010-12-20	0	1	NA	NA	NA	NA	NA	NA	1	NA	NA	NA	NA	0	PMC3146880	'Robert Seemann, who was the scientific leader of the project Speleoman, passed away unexpectedly on December 20 th , 2010.'	21689414	2011-06-20	0
188	1	WINER, JEFFERY A.	32	1995	2011	2011-07-28	30	2	1	2	3	0	0	5	NA	NA	NA	NA	NA	0	PMC3147171	'This work is dedicated to the late Jeffery A. Winer, who served as a mentor and inspirational figure for innumerable students, colleagues, and friends, and without whom this work would not have reached fruition.'	16555378;21847372;17329049;15866200;7636017;8610172;18271026;14759566;16091301;10320097;11343289;18271030;12139992;15028648;21145383;20594984;9766397;10553120;15800026;10320098;17964251;12117520;8755593;11438747;18271027;11135244;8884621;20600741;10524332;8869486;21917816;11054695	2006-02-00;2011-08-19;2007-07-00;2005-05-00;1995-05-08;1996-04-02;2008-04-20;2004-02-00;2005-09-00;1999-04-00;2001-06-11;2008-04-20;2002-08-00;2004-04-00;2011-04-00;2011-04-00;1998-10-19;1999-12-20;2005-11-00;1999-04-00;2007-10-25;2002-06-00;1996-07-23;2001-07-03;2008-04-20;2001-01-29;1996-09-00;2011-04-00;1999-10-18;1996-01-00;2011-09-14;2000-11-13	1
189	2	LI, HUNG	24	1999	2013	2009-12-31	16	8	2	0	4	2	2	1	2	2	0	4	NA	0	PMC3151281; PMC3682891	'This article is dedicated in appreciation to the memory of Dr. Hung Li.'; 'One of the authors, Dr Hung Li, passed away in 2009.'	23409868;16564230;10373305;10615130;16400024;14980513;16391561;17676645;18684731;19208653;16596637;23284781;11812077;12837286;20176735;11165476;17220171;23268200;14627546;20833981;21850243;20824284;23991222;19099603	2013-02-14;2006-06-00;1999-07-01;2000-01-00;2006-01-00;2004-03-10;2006-03-00;2007-09-00;2008-11-01;2009-05-01;2006-07-00;2013-01-04;2002-02-00;2003-07-15;2010-05-01;2001-02-00;2007-03-01;2013-04-00;2004-03-00;2011-01-13;2011-08-19;2010-10-00;2013-08-31;2008-12-21	0;20
190	1	MAXWELL, JON P.	3	2009	2017	2009-01-25	0	3	NA	NA	NA	NA	NA	1	0	1	0	0	0	1	PMC3160550	'Dr. Jon Maxwell passed away on Sunday, 25 January 2009, during the preparation of this study.'	21455805;28038502;19375946	2011-09-00;2017-05-00;2009-09-00	0
191	1	YODA, BERNADETTE	1	2011	2011	2010-08-10	0	1	NA	NA	NA	NA	NA	NA	1	NA	NA	NA	NA	0	PMC3161883	'Obituary: Dr Bernadette Yoda the National Trachoma Coordinator at the Ministry of Health in Burkina Faso has sadly passed away at the age of 50 years old in Ouagadougou on the 10/08/10.'	21749703	2011-07-12	0
192	2	ELBEIN, STEVEN C.	121	1985	2020	2011-08-26	112	9	8	11	5	4	6	7	4	3	0	0	0	1	PMC3162605; PMC3584087	'This work is dedicated to the memory of the late Dr. Steven C. Elbein.'; 'This work is dedicated to the memory of the late Dr. Steven C. Elbein.'	22113416;21887335;23460794;21593104;23673729;22545589;22958899;31896498;23552671;22437669;21647700;21525879;21266331;21130367;21084393;21051750;20597901;20592451;20519229;20410017;20144314;20097709;19389826;19141583;18840782;18728164;18544642;18541542;18366646;18269685;18223311;17878257;17579832;17563458;17425920;17327462;17327460;17327457;17199713;17185765;17174134;17003361;16968813;16936214;169…	2012-01-00;2011-09-03;2013-03-06;2011-08-00;2013-07-02;2012-08-00;2012-09-07;2020-03-01;2013-06-00;2012-07-00;2011-08-00;2011-07-00;2011-03-00;2011-01-00;2011-02-00;2010-12-00;2010-07-00;2010-07-02;2010-12-00;2010-08-00;2009-07-01;2010-03-00;2009-07-00;2009-04-00;2009-01-00;2008-11-00;2008-08-00;2008-06-00;2008-03-17;2008-03-00;2007-01-28;2007-12-00;2007-08-00;2007-07-00;2007-04-00;2007-03-00;200…	0;1
193	1	SCHMIDT, TIMOTHY R	1	2011	2011	2011-08-24	0	1	NA	NA	NA	NA	NA	1	NA	NA	NA	NA	NA	0	PMC3171730	'We sadly report that, during the review of this manuscript, Timothy Schmidt unexpectedly died while at work.'	21864360	2011-08-24	0
194	2	CHABI-OLAYE, ADENIRIN	6	2001	2013	2011-09-14	4	2	0	0	1	1	1	1	0	1	NA	NA	NA	0	PMC3173381; PMC3544928	'We dedicate this paper to the memory of Adenirin Chabi-Olaye, a dear friend and a wonderful human being.'; 'We dedicate this paper to the memory of Adenirin Chabi-Olaye (RIP).'	21935419;18330121;20857723;19649255;23341884;11446292	2011-09-22;2008-02-00;2010-08-00;2009-08-03;2013-01-24;2001-04-00	0;4
195	1	JOSEPH, JAMES A.	42	2002	2018	2010-06-01	34	8	5	2	5	4	7	4	0	0	3	0	1	1	PMC3174132	'We express our deepest regret for the loss of our colleague, Dr. James A. Joseph, who passed away on June 1, 2010.'	12153478;28283823;15345811;16194581;21056288;14749140;26392037;20178393;23598603;15379850;15682927;11976192;18211020;15763403;17265471;23344884;16140422;18954071;11958956;12392779;18778529;15869824;12015158;17460212;23321679;19339395;16837106;12885577;18997296;19057194;20597478;16412610;15640496;18681986;23092409;20213499;19356316;19727886;19640963;19097856;19424838;17612057	2002-08-00;2018-04-00;2004-08-00;2005-12-00;2010-10-00;2004-02-00;2015-11-28;2010-03-24;2005-03-00;2004-10-00;2004-10-00;2002-04-00;2008-02-13;2005-03-00;2007-04-00;2013-12-00;2005-12-00;2008-11-26;2002-03-15;2002-09-00;2009-04-00;2006-02-00;2002-05-00;2007-04-00;2013-01-00;2009-05-00;2007-08-00;2003-09-00;2008-11-00;2009-01-00;2010-07-28;2006-03-00;2005-01-00;2008-08-00;2013-03-00;2010-10-00;200…
196	1	YEOLE, B B	11	1997	2011	2011-01-31	10	1	0	0	0	0	0	1	NA	NA	NA	NA	NA	0	PMC3188937	'We dedicate this paper to the memory of our co-author, colleague and friend, Professor BB Yeole, who passed away in January 2011.'	10918177;11721067;9707700;9849025;11435072;10921221;9439099;21829198;10194630;9491661;9538191	2000-07-15;2001-11-00;1998-05-00;1998-06-00;2001-07-00;1999-06-00;1997-12-00;2011-08-23;1999-04-09;1997-03-00;1998-05-00	7
197	2	VAN DER GIESSEN, W. J.	29	1988	2015	2011-06-30	27	2	0	0	0	0	0	1	0	0	0	1	NA	0	PMC3189316; PMC4580661	'The article is dedicated to Professor Dr. W.J. van der Giessen who sadly passed away in June 2011.'; 'The article is dedicated to Professor Dr. W.J. van der Giessen who sadly passed away on 6 June 2011.'	8840862;9597409;2478781;10406681;10150957;1756560;2379033;8106801;25990522;10677417;8504570;25851355;2351164;8565158;9768740;8417075;2022030;21904848;10406684;26021619;11684637;2970839;2855718;8296693;2230294;7952426;11282904;7656282;11177717	1996-10-01;1998-04-00;1989-10-00;1998-09-00;1992-09-00;1991-12-00;1990-06-00;1993-09-00;1993-01-00;2000-03-00;1993-05-00;1996-03-00;1990-06-00;1996-02-01;1998-10-00;1993-01-00;1991-05-00;2011-10-00;1998-09-00;2015-09-00;2001-10-30;1988-05-00;1988-10-00;1994-02-00;1990-01-01;1994-07-00;2001-04-03;1995-06-00;2001-02-00	17;19
198	1	TARNOPOLSKY, OLGA	1	2011	2011	2011-08-12	0	1	NA	NA	NA	NA	NA	1	NA	NA	NA	NA	NA	0	PMC3189911	'We would like to dedicate this work to the memory of Olga Tarnopolsky, who died prematurely on August 12th, 2011.'	22016761	2011-10-22	0
199	1	SHAO, XINGWU	1	2011	2011	2011-10-12	0	1	NA	NA	NA	NA	NA	1	NA	NA	NA	NA	NA	0	PMC3192035	'This paper is dedicated to the memory of Xingwu Shao.'	22022360	2011-10-25	0
200	2	ZENTGRAF, HANSWALTER	4	2011	2013	2011-07-17	1	3	NA	NA	NA	NA	NA	2	1	1	NA	NA	NA	0	PMC3196705; PMC3529528	'This manuscript is dedicated to Hanswalter Zentgraf who passed away on July 17 th , 2011.'; 'This paper is dedicated to the memory of Hanswalter Zentgraf.'	21843316;23253480;21498574;23400999	2011-08-15;2012-12-24;2011-04-15;2013-02-18	0;1
201	1	NAQUET, ROBERT	62	1970	2011	2011-10-27	61	1	0	0	0	0	0	1	NA	NA	NA	NA	NA	0	PMC3203167	'This paper is dedicated to the memory of Robert Naquet.'	22046416;15906237;15493537;15260383;11130911;10709213;10587948;9922088;9385411;9262455;8761961;8641145;8965783;8588066;7796153;7642357;7642345;8001501;7812766;8278051;8076211;8491261;1461568;1533660;1543082;1329823;1311897;1871111;1713831;1673360;2021018;1760101;1647949;2384534;2397393;2369874;2117990;2790484;2507308;2784988;2501707;2464486;3416983;2905664;3212843;2450734;2835124;3129132;2836206;…	2011-11-03;2005-05-21;2004-07-00;2004-05-00;2000-12-29;2000-03-10;1999-10-00;1998-12-00;1998-01-07;1997-08-00;1996-06-00;1996-04-00;1996-01-01;1995-07-00;1995-03-27;1995-02-00;1995-02-00;1995-01-00;1994-08-29;1993-11-00;1993-09-00;1993-01-01;1992-09-28;1992-03-00;1992-01-01;1992-01-01;1992-01-01;1991-08-15;1991-08-00;1991-01-04;1991-01-00;1991-01-01;1991-01-00;1990-09-00;1990-08-00;1990-07-00;199…	0
202	1	GOTTLIEBSON, WILLIAM M	6	2009	2011	2011-10-19	5	1	NA	NA	NA	1	3	2	NA	NA	NA	NA	NA	0	PMC3207955	'Acknowledgements and Funding This work is dedicated to the memory of William M. Gottliebson, MD.'	20298602;20159640;22011358;21372778;20451693;19341862	2010-03-18;2010-02-00;2011-10-19;2011-02-12;2010-05-15;2009-04-07	2
203	2	REYRAT, JEAN-MARC	36	1995	2013	2011-10-18	33	3	1	2	2	3	2	3	1	1	NA	NA	NA	0	PMC3207969; PMC3642204	'We would like to express a special acknowledgement to Dr. Jean-Marc Reyrat, a great microbiologist and a great person who loved life and his work, who unfortunately passed away before drafting the manuscript.'; 'The author Jean Marc Reyrat passed away before manuscript submission (October 28, 2009).'	21062372;23658774;22290346;22195042;21652621;21292749;20060723;19653213;19114521;19025562;18439873;18325090;17490474;17295914;17173678;16237011;16194230;16140533;15879246;15632449;15039363;14987764;12826660;12542471;12117920;11832516;11496008;10383224;9712740;9632247;9380741;8900059;8751954;8809745;8576057;7568014	2010-11-00;2013-05-10;2012-04-00;2011-12-15;2011-08-00;2011-04-00;2010-03-00;2009-08-00;2009-03-00;2009-01-00;2008-09-00;2008-03-06;2007-05-09;2007-02-14;2006-12-15;2005-11-00;2005-10-00;2005-11-00;2005-05-00;2005-01-00;2004-04-00;2004-02-16;2003-09-05;2003-01-00;2002-08-00;2002-02-00;2001-08-00;1999-05-00;1998-09-00;1998-05-00;1997-09-30;1996-11-01;1996-09-00;1996-06-00;1996-02-00;1995-09-12	0
204	1	YUAN, RONGCAI	1	2011	2011	2011-10-17	0	1	NA	NA	NA	NA	NA	1	NA	NA	NA	NA	NA	0	PMC3217944	'This manuscript is dedicated to Dr. Rongcai Yuan, in memory of his devotion in plant science.'	22003957	2011-10-17	0
205	1	MAAS, CORA J. M.	14	1929	2011	2010-02-28	13	1	0	2	3	1	0	0	1	NA	NA	NA	NA	0	PMC3218280	'Author Note To our deep sorrow, our colleague C.J.M. Maas passed away unexpectedly in February 2010.'	21512874;18427695;17953498;17383501;17228989;16340595;16340594;12895019;11253443;11240313;3300763;3099826;6146050;28353894	2011-12-00;2008-02-00;2007-10-00;2007-04-00;2007-01-19;2006-01-00;2006-01-00;2003-08-00;2000-09-00;2001-03-00;1987-06-00;1986-12-00;1984-07-21;1929-06-00	0
206	1	LEIMGRUBER, NANCY K.	1	2011	2011	2011-11-18	0	1	NA	NA	NA	NA	NA	1	NA	NA	NA	NA	NA	0	PMC3220699	'This paper is dedicated to the late Nancy Leimgruber.'	22125637	2011-11-30	0
207	1	YAMAZAKI, KOICHI	44	1996	2011	2008-01-12	37	7	6	6	5	4	7	5	1	0	1	NA	NA	0	PMC3221323	'The authors and participants in this study wish to dedicate this manuscript, when published, to the memory of the former principal investigator in this study, Dr Koichi Yamazaki, who passed away on 12 January 2008.'	15556688;19390943;12237924;17881147;12694845;15466822;16109463;14665776;14611679;21749984;17127087;17229486;12904323;17094399;16886600;15007916;12138241;12553028;15297412;15817362;17374153;15335190;12804136;17379052;18029106;17045698;17645781;11714446;18752338;11223739;17628800;17296660;8968804;12824911;16162785;16155353;12365020;11857309;12040661;17573504;15385314;15816608;17643548;18344641	2004-11-00;2009-04-00;2002-10-01;2008-02-01;2003-05-01;2004-09-00;2005-12-01;2003-09-00;2003-11-00;2011-12-00;2006-11-28;2007-05-00;2003-12-01;2006-09-00;2006-07-00;2004-02-00;2002-07-26;2002-11-00;2004-08-01;2005-04-01;2007-03-20;2004-07-00;2003-05-20;2007-01-00;2008-02-01;2006-12-00;2007-09-00;2001-11-00;2008-08-28;2001-02-27;2008-02-00;2007-02-00;1996-11-00;2003-04-00;2005-09-00;2005-09-13;200…	9
208	3	KALKO, ELISABETH K. V.	73	2005	2019	2011-09-26	29	44	4	4	5	5	4	8	11	11	7	5	4	4	PMC3229604; PMC3246463; PMC3343228	'This study is dedicated to the memory of Dr. Elisabeth Kalko, who was an extraordinary mentor and friend, and whose kindness, curiosity, and passion for bats inspired us all.'; 'This paper is dedicated to the memory of Elisabeth Kalko, who passed away unexpectedly just before the submission of the manuscript on 26 September 2011.'; 'This paper is dedicated to the memory of the late Elisabeth Kal…	27853595;28004657;31415602;24616703;22164308;19689980;25830222;25268381;23325775;22531181;25386924;21669773;23372852;21483739;24942147;22216187;23629886;21669768;24339923;26226482;21949829;20697882;31378617;27684373;28542161;20354732;16273409;16922857;22561664;17929094;24454833;25833133;23675352;25024900;23761408;22847539;24500173;20119687;25994677;27106338;18388286;24324442;15777807;23300878;179…	2016-08-00;2016-12-22;2019-08-16;2014-03-13;2011-12-14;2009-12-23;2015-04-02;2014-10-01;2013-03-07;2012-04-24;2014-11-12;2008-07-00;2013-02-02;2011-04-04;2015-01-00;2012-01-05;2013-05-00;2008-07-00;2013-12-18;2015-08-01;2011-09-29;2010-10-00;2019-08-19;2016-09-30;2017-05-26;2010-06-00;2006-04-00;2006-09-00;2012-08-00;2007-11-00;2014-01-24;2015-04-00;2013-05-16;2014-07-16;2013-09-00;2012-08-00;201…	0;1;2
209	1	BAXTER, JOHN D.	1	2011	2011	2011-12-07	0	1	NA	NA	NA	NA	NA	1	NA	NA	NA	NA	NA	0	PMC3233562	'This paper is dedicated in honor and memory of Dr. John D. Baxter.'	22163294	2011-12-14	0
210	1	SHI, YING	1	2011	2011	2011-11-24	0	1	NA	NA	NA	NA	NA	1	NA	NA	NA	NA	NA	0	PMC3235083	'Dr. Shi was passed away before this manuscript was completed.'	22115120	2011-11-24	0
211	1	CHEN, SHU-CHEN GRACE	1	2012	2012	2007-12-31	0	1	NA	NA	NA	NA	NA	NA	NA	NA	NA	NA	1	0	PMC3245469	'This work is dedicated to the late Professor Shu-Chen Grace Chen (1948–2007).'	21940719	2012-01-00	0
212	1	BEUG, HARTMUT	112	1989	2015	2012-01-31	108	4	6	4	3	5	1	3	0	0	1	NA	NA	0	PMC3245933	'This work is dedicated to Hartmut Beug who died from cancer.'	20008139;21896617;15705598;17284516;25301070;22323443;22000011;21946500;20821804;20508164;20201032;21779445;19718050;19703390;19015638;18694996;18621046;18508657;18239084;17499721;17486063;17468757;17391671;17130832;16959614;16843267;16741576;16607286;16527894;16493008;16424395;16407844;16098727;16093308;15703475;15688013;15674322;15652752;15539952;15492405;15358620;15322555;15166028;15116096;150…	2010-01-00;2012-01-00;2005-05-00;2007-03-01;2015-02-00;2012-04-00;2011-10-14;2012-03-00;2010-10-00;2010-09-02;2010-03-00;2010-02-00;2009-11-12;2009-08-21;2009-02-05;2008-11-01;2008-10-01;2008-05-01;2008-05-01;2007-05-29;2007-10-25;2007-06-00;2007-04-17;2007-05-17;2006-09-00;2006-07-00;2006-06-00;2006-05-25;2006-07-01;2006-06-15;2006-05-15;2006-05-11;2005-10-00;2005-08-23;2005-03-00;2005-03-17;200…	0
213	3	SMITH, MARK A.	323	1993	2019	2010-12-19	286	37	27	24	20	12	16	16	14	11	2	6	1	3	PMC3261865; PMC3276062; PMC3346844	'Professor Mark A. Smith, co-author of this manuscript, passed away on December 19, 2010.'; 'This paper is dedicated to Mark A. Smith, Ph.D., a visionary, whose scientific passion and curiosity will not be forgotten.'; 'This paper is dedicated to Mark A. Smith, Ph.D., a visionary scientist who was not afraid to think “outside the box,” and whose passion for science and curiosity will not be forgo…	16873962;18485104;22137893;16472207;15105265;17137507;20584423;20663292;14570400;15633943;17455299;15190682;18784426;19026996;14655766;12641730;24597504;21298161;16181112;16097795;17549012;14717612;21349442;18220951;19605646;16187214;12714703;12807433;18052107;15039034;16784412;14716079;24733654;17018137;15246983;21666500;18505725;17376589;17017869;15615639;21902671;17086099;15190683;17241462;184…	2006-07-00;2008-08-00;2012-02-01;2006-02-00;2004-03-00;2006-11-30;2010-06-29;2010-07-29;2003-10-00;2004-11-00;2007-06-00;2004-06-12;2008-09-12;2009-01-16;2003-10-00;2003-04-00;2014-05-00;2011-03-00;2005-04-00;2005-08-00;2007-06-00;2004-01-20;2011-03-00;2007-12-00;2009-07-15;2005-06-00;2003-07-00;2003-07-00;2008-01-00;2004-04-00;2006-06-00;2004-01-13;2014-04-00;2006-10-03;2004-06-00;2011-07-00;200…	0;1;2
214	1	PAGANINI, HUGO	20	1998	2012	2012-01-23	18	2	1	0	1	0	1	2	NA	NA	NA	NA	NA	0	PMC3264586	'This article is dedicated to the memory of Hugo Paganini, MD.'	11468103;15482687;10349118;11265626;14532204;10716076;12481489;22291965;11301406;12718833;11548851;12481490;12655535;15695683;21178704;9783306;17492687;16606557;19915748;22858572	2001-07-27;2004-10-00;1999-06-01;2001-03-27;2003-10-00;2000-03-15;2002-12-17;2012-02-01;2001-04-15;2002-09-00;2001-06-00;2002-12-17;2003-04-01;2005-02-00;2011-01-00;1998-09-00;2007-06-15;2006-03-00;2009-10-00;2012-10-00	7
215	1	BEHLKE, JOACHIM	35	2002	2013	2011-08-30	31	4	2	1	2	0	6	2	2	1	NA	NA	NA	0	PMC3265364	'This work is dedicated to the memory of Joachim Behlke.'	21878907;23454188;22850675;22262864;21256114;21059949;20607281;20460111;20428112;20181587;19266192;18699778;18462685;16916573;16675844;16489755;16402555;16354304;16319140;16174740;16164413;15766288;15692564;15551868;12783141;12699690;12612076;12530535;12424253;12356742;12153988;12151235;12082109;11972345;11880173	2011-08-30;2013-04-02;2012-08-29;2012-03-09;2011-02-18;2010-11-23;2010-09-00;2010-06-11;2010-05-27;2010-02-24;2010-02-00;2008-09-00;2008-05-00;2007-01-00;2006-05-00;2006-02-28;2005-11-00;2005-12-14;2005-12-00;2005-09-20;2005-09-00;2005-03-22;2005-03-09;2004-10-00;2003-08-00;2003-04-00;2003-03-00;2002-11-00;2003-01-17;2002-10-01;2002-08-00;2002-05-00;2002-09-13;2002-05-01;2002-01-23	0
216	1	BLACK, KEVIN D.	4	1997	2011	2011-08-30	3	1	0	1	0	0	0	1	NA	NA	NA	NA	NA	0	PMC3265371	'We dedicate this paper to the memory of our colleague and friend Kevin Black.'	12968185;17562314;21878911;9348330	2003-09-11;2007-06-00;2011-08-30;1997-11-00	2
217	1	CERRINA, FRANCO	17	2002	2012	2011-09-01	14	3	2	2	3	1	1	3	1	NA	NA	NA	NA	0	PMC3267628	'This work is dedicated to Franco’s memory.'	21862849;22550360;21899356;21445444;20176964;19281155;18545622;18447531;18084027;19532435;19532313;16963493;16706525;15612691;15448182;12606800;12421762	2011-09-00;2012-04-09;2011-10-25;2011-05-07;2010-03-09;2009-06-02;2008-06-09;2008-04-00;2008-01-00;2007-02-19;2007-02-05;2006-09-08;2006-05-25;2004-12-29;2004-09-24;2003-03-01;2002-11-00	0
218	1	HÁROSI, FERENC I.	5	1993	2012	2008-11-30	4	1	0	0	0	0	0	0	0	0	0	1	NA	0	PMC3269789	'Dr. Ferenc I. Hárosi passed away in November 2008.'	8023444;9739547;8338808;8652731;22250013	1994-06-00;1998-08-00;1993-07-00;1996-04-00;2012-02-00	4
219	2	WESTENBERG, HERMAN	45	2003	2016	2011-05-17	37	8	8	5	1	2	3	2	5	0	0	0	1	0	PMC3270010; PMC3302768	'We deeply regret the loss of Professor Westenberg, who unexpectedly passed away during the preparation of the manuscript; his contributions to the design of the study have proven invaluable.'; 'Dr. Herman Westenberg unexpectedly died on May 17th 2011.'	16187776;16284750;12644890;16734943;15323587;17076936;16434108;15121489;22677175;12595948;14744166;15766633;15860347;15138756;14571151;20044210;15177711;16443280;18413401;19514050;22312427;21183225;16797166;19238127;26712326;15705009;14683728;15554783;17293707;16427255;14647968;15336303;17239038;12969751;20452055;21148023;19497245;15056476;16528139;17503984;16249058;20558533;22428054;22326620;168…	2005-09-00;2006-01-00;2003-05-00;2006-09-00;2004-08-00;2007-12-00;2006-03-00;2004-05-15;2012-07-30;2003-02-00;2004-01-00;2005-02-28;2005-05-01;2004-11-00;2003-11-00;2010-07-00;2004-08-00;2006-03-00;2008-05-00;2010-01-05;2012-02-09;2011-06-00;2007-01-00;2009-02-00;2016-02-00;2005-02-00;2003-12-00;2004-11-24;2007-03-00;2006-08-00;2004-03-00;2004-10-00;2007-02-00;2003-08-22;2010-07-30;2011-12-00;200…	0;1
220	1	STECHSCHULTE, DANIEL J.	30	1987	2012	2012-01-26	28	2	1	0	0	0	1	2	NA	NA	NA	NA	NA	0	PMC3272853	'Dedication The authors would like to dedicate this paper to the memory of D. J. Stechschulte, MD, Sr.,'	1695487;9927232;9883971;2020669;8482925;8530259;22363102;2532885;3654766;15770049;16110164;1611295;17093906;11359654;9261335;15379983;2270775;18025237;21255012;8389394;10805370;7648440;1611308;9207863;12775357;1655131;16951492;22505639;2305834;2541213	1990-07-00;1999-02-02;1999-01-12;1991-05-00;1993-04-00;1995-08-00;2012-03-01;1989-01-01;1987-09-00;2004-12-00;2005-08-20;1992-05-00;2005-12-00;2001-04-00;1997-08-00;2004-10-00;1990-11-00;2007-12-01;2011-04-00;1993-06-00;2000-04-00;1995-05-00;1992-05-00;1997-07-00;2003-04-00;1991-08-00;2006-09-05;2012-06-15;1990-02-00;1989-05-00	6
221	1	GULAK, PAVEL V	3	2003	2012	2012-02-02	2	1	0	0	0	0	0	1	NA	NA	NA	NA	NA	0	PMC3277434	'The paper is dedicated to the memory of PV Gulak, our colleague and friend, who made a significant contribution to this work.'	17079476;22346349;12692081	2006-11-01;2012-02-22;2003-06-00	1
222	1	LORENZO, MARGARITA	8	2008	2014	2010-04-07	4	4	NA	NA	NA	2	1	2	0	1	1	1	NA	0	PMC3279564	'This work is dedicated to the memory of Prof. Margarita Lorenzo, who passed away April 7, 2010, at the age of 51.'	18796617;22516294;20133456;24927997;23651848;20627936;18430774;19567513	2008-12-00;2012-08-00;2010-03-00;2014-08-00;2013-07-01;2010-10-00;2008-07-00;2009-09-00	5
223	1	COLMAN, DAVID R.	11	2012	2019	2011-12-05	0	11	NA	NA	NA	NA	NA	NA	6	4	0	0	0	1	PMC3279957	'This work is dedicated to the memory of our mentor Dr. David R. Colman, a great supporter, an inspiring leader, and out-of-the-box thinker.'	24119185;24223993;22947856;24346071;22553038;30837646;23097623;22473675;22470405;23325434;23177959	2013-10-11;2013-11-14;2012-08-08;2013-12-19;2012-05-02;2019-03-05;2012-10-00;2012-05-00;2012-04-04;2013-03-00;2012-11-21
224	2	MILLER, MARION G.	3	2007	2012	2012-02-17	1	2	1	0	0	0	0	2	NA	NA	NA	NA	NA	0	PMC3281949; PMC3339053	'This paper is dedicated to the memory of Dr. Marion G. Miller.'; 'This paper is dedicated to the memory of Dr. Marion G. Miller.'	22456730;17269710;22363586	2012-06-00;2007-02-00;2012-03-01	0;2
225	1	RUDOLPH, RAINER	5	2009	2012	2009-12-02	2	3	NA	NA	NA	NA	NA	2	1	1	1	NA	NA	0	PMC3282696	'This article is dedicated to the memory of Rainer Rudolph who passed away on December 2 nd 2009.'	21339037;19409386;22363609;19549785;20690636	2011-03-00;2009-05-19;2012-03-01;2009-08-14;2010-09-14	2
226	1	FRASER, JENNY	1	2012	2012	2012-01-23	0	1	NA	NA	NA	NA	NA	1	NA	NA	NA	NA	NA	0	PMC3285079	'This work is dedicated to the memory of Jenny Fraser.'	22269060	2012-01-23	0
227	1	SOARES, VERA MARIA F. C.	1	2012	2012	2001-12-31	0	1	NA	NA	NA	NA	NA	NA	NA	NA	NA	NA	NA	1	PMC3289931	'This work is dedicated to the memory of Vera Maria F. C. Soares (1955–2001), a colleague and companion whose loving kindness, generosity, altruism, integrity and courage inspired us all to unite in the pursuit of this research.'	22448124	2012-03-27	0
228	1	ANDERSON, RICHARD G. W.	115	1984	2013	2012-03-01	112	3	4	3	3	1	0	3	1	NA	NA	NA	NA	0	PMC3290645	'This work was supported by an Advance Fellow Grant from the National Science Foundation to D.M. and National Institutes of Health Grants HL 20948 and GM 52016, the Perot Family Foundation, and the Cecil H. Green Distinguished Chair in Cellular and Molecular Biology (UT Southwestern Medical Center) to R.G.W.A. This article is dedicated to the memory of Richard Anderson, a great friend, mentor, an…	12376564;12052946;22238363;22326219;17395284;24069528;15919660;12189159;14597625;18165705;12773382;11854295;19773358;15166224;17538025;11861755;17210984;19262564;15753096;12167674;18477614;15746430;14507481;12177060;19160396;20406816;11981029;18374175;16294311;22728266;12690199;12456646;18093937;16735577;15822190;12023273;11754837;11685539;11433352;11257005;11090554;10918056;10906143;10643558;106…	2002-11-15;2002-06-07;2012-03-00;2012-02-08;2007-06-00;2013-09-24;2005-07-29;2002-11-01;2004-01-30;2008-03-21;2003-06-02;2002-05-03;2009-10-15;2004-08-06;2007-08-00;2002-02-01;2007-04-00;2009-04-22;2005-05-06;2002-08-20;2008-06-01;2005-03-04;2003-10-00;2002-11-08;2009-02-00;2010-06-18;2002-05-00;2008-04-01;2006-01-00;2012-10-01;2003-04-11;2002-12-02;2007-12-26;2006-06-05;2005-04-12;2002-07-12;200…	0
229	1	TAKEUCHI, TORU	34	2000	2014	2012-02-16	30	4	7	1	4	2	6	3	1	1	NA	NA	NA	0	PMC3291379	'T. Takeuchi died during the preparation of the paper.'	32272528;21258170;21431792;19845971;21190881;17513879;21859636;19680996;20952732;17369605;12810350;15388266;21432082;17510416;11040441;21432332;22692501;17963120;19744557;16087471;18052724;12727198;21241358;20421190;19609072;22461840;24530881;21325737;22052204;15763969;20020874;12161283;18343236;12372420	2011-01-01;2011-01-25;2011-07-00;2009-10-22;2011-03-00;2007-06-00;2012-01-00;2009-10-00;2010-09-00;2007-06-00;2003-07-00;2004-09-00;2007-09-00;2007-05-15;2000-11-01;2004-01-00;2013-03-00;2007-12-00;2009-11-00;2005-09-00;2007-11-00;2003-05-16;2011-04-00;2010-09-00;2009-09-00;2012-03-31;2014-03-20;2011-02-18;2012-07-00;2005-02-00;2007-01-01;2002-10-21;2008-05-15;2002-10-11	25
230	1	HERSTEINSSON, PALL	8	1994	2016	2012-03-01	4	4	1	0	0	0	2	1	1	0	1	1	NA	0	PMC3291546	'We dedicate this work to Pall Hersteinsson, who tragically passed away during its completion.'	22396749;26714829;26161860;23671561;22077191;21344255;17868292;28313876	2012-03-08;2016-04-00;2015-07-10;2013-05-06;2011-12-00;2011-08-00;2007-10-00;1994-09-00	0
231	1	BUKOSKI, RICHARD D.	10	2001	2012	2012-02-19	9	1	1	1	0	0	0	1	NA	NA	NA	NA	NA	0	PMC3296306	'Support: HL-64761 R. D.) Bukoski passed away.'	12637267;11574153;11561097;18375719;22481943;16636576;11847193;17267550;11991215;12944037	2003-07-00;2001-09-05;2001-10-00;2008-05-00;2012-04-07;2006-04-26;2002-02-00;2007-05-00;2002-04-00;2003-09-00	4
232	1	MO, BING	1	2012	2012	2012-02-19	0	1	NA	NA	NA	NA	NA	1	NA	NA	NA	NA	NA	0	PMC3296828	'This work was funded by grants from the National Institute on Drug Abuse and the National Institute on Alcohol Abuse and Alcoholism (USA) to H.B.G. We dedicate this work to the memory of our colleague and dear friend Bing Mo, who tragically passed away before these studies were completed.'	22344297	2012-02-19	0
233	2	BURGER, ANGELIKA	8	2006	2016	2012-02-08	4	4	0	0	0	3	0	1	1	0	1	1	NA	0	PMC3298473; PMC4361640	'This manuscript is dedicated to the memory of Angelika Burger who sadly passed away prior to manuscript submission.'; 'This study is dedicated in memory of Dr. Angelika Burger.'	25774912;21179390;20525756;16585151;20404603;22315970;24058584;26842236	2015-03-17;2010-12-24;2010-07-15;2006-04-01;2010-03-00;2012-02-08;2013-09-24;2016-07-01	0;5
234	1	JOHNSON, ETHAN T.	6	2008	2012	2010-09-21	4	2	NA	NA	NA	3	0	1	1	1	NA	NA	NA	0	PMC3299773	'This manuscript is dedicated to Dr. Ethan T. Johnson, our dear friend, colleague and manuscript co-author, who died due to injuries suffered in a hit-and-run accident on September 21 st , 2010.'	18990829;18693239;22033566;20453141;18951642;22428024	2008-11-11;2008-10-10;2011-12-00;2010-07-00;2008-12-00;2012-03-20	5
235	1	SITARAMAN, SHANTHI V.	83	2000	2014	2012-03-09	79	4	11	10	7	9	12	2	1	1	NA	NA	NA	0	PMC3302894	'We dedicate this article to the memory of Dr. Shanthi V. Sitaraman, a brilliant scientist, dedicated physician, passionate humanitarian and dearest friend.'	19909746;19171847;10837351;17484881;16183671;20970849;19549526;22732731;17206645;14500551;21030610;18471518;16568107;20068187;17213200;16453021;21705622;15319373;19343169;21148398;12080047;21559394;15199060;21869742;15550390;17047171;20638171;17030186;21757725;18972354;15358598;18601927;20007850;16882662;15193149;17416588;16951375;18003793;20203013;19710421;24108115;15977426;19327358;18575574;208…	2010-03-00;2009-02-00;2000-06-00;2007-05-00;2006-02-00;2011-02-00;2009-10-00;2012-10-00;2007-01-00;2003-11-00;2011-01-00;2008-05-00;2006-05-00;2010-01-15;2007-03-16;2006-02-00;2011-08-01;2004-10-00;2009-04-04;2011-03-00;2002-09-06;2011-04-29;2004-08-20;2011-10-15;2005-02-11;2006-11-00;2010-09-00;2006-10-00;2011-09-02;2008-11-00;2005-02-00;2008-09-00;2010-03-00;2006-10-06;2004-09-01;2007-06-08;200…	51
236	1	TAMAKI, KENSAKU	6	1996	2012	2011-04-06	5	1	0	0	0	0	0	0	1	NA	NA	NA	NA	0	PMC3303786	'The discovery of new hydrothermal fields on the Central Indian Ridge was instigated and led by the famed marine geologist, Dr. Kensaku Tamaki, who passed away on April 6, 2011.'	8648196;10449168;10594746;11367519;22431990;11154858	1996-03-00;1999-08-00;1999-12-00;2001-01-00;2012-03-21;2001-01-00	4
237	1	MARCO, ROBERTO	32	1983	2010	2008-06-27	31	1	1	1	2	2	1	0	0	1	NA	NA	NA	0	PMC3305489	'Professor Roberto Marco died on June 27th, 2008 from cancer.'	14631629;15161098;20819157;8987567;15696366;28306093;16752200;7903633;16496283;11110792;28305903;1371577;16049195;1560453;2481414;8987566;11537327;7966370;2577056;9516455;6599922;8343152;18084631;8698824;7876201;7515499;8169960;11537921;8395521;1908014;3135541;3369687	2003-11-25;2004-03-00;2010-10-00;1996-06-27;2005-01-00;1996-05-00;2006-06-06;1993-08-00;2006-04-00;2001-03-16;1991-11-00;1992-02-00;2005-11-00;1992-03-20;1989-10-00;1996-06-27;1989-01-01;1994-10-00;1989-12-00;1998-03-27;1983-01-01;1993-07-30;2007-04-00;1996-07-00;1995-03-03;1994-06-07;1994-02-00;1994-01-01;1993-09-05;1991-08-05;1988-07-25;1988-02-15
238	1	EDGAR, ALAN	1	2012	2012	2012-04-13	0	1	NA	NA	NA	NA	NA	1	NA	NA	NA	NA	NA	0	PMC3325914	'This paper is dedicated to the memory of Dr. Alan Edgar, who provided the vision and inspiration for this work.'	22514701	2012-04-20	0
239	1	SHEARD, LAURA B.	2	2010	2012	2012-04-01	1	1	NA	NA	NA	1	0	1	NA	NA	NA	NA	NA	0	PMC3331960	'We dedicate this work to the memory of Laura B. Sheard, a talented young scientist who made key contributions at the early stage of this work.'	20927106;22466420	2010-11-18;2012-04-01	1
240	1	DYKSTRA, RICHARD H	13	2004	2012	2012-02-14	12	1	5	0	2	2	0	1	NA	NA	NA	NA	NA	0	PMC3334687	'Finally, we would like to dedicate this paper to POET team member Richard H Dykstra, MD, MS, who was instrumental in developing the new theoretical framework but who unfortunately passed away before the paper was accepted for publication.'	16793330;15964780;17238293;21347119;15360965;19020942;20351841;18693791;22333210;16778992;18693805;21347063;17460127	2007-06-00;2005-08-00;2007-01-24;2010-11-13;2004-09-14;2009-01-00;2009-11-14;2007-10-11;2012-02-14;2006-06-17;2007-10-11;2010-11-13;2007-07-00	8
241	1	NETTING, ANDREW G	3	2000	2012	2011-12-31	2	1	0	0	0	1	0	0	1	NA	NA	NA	NA	0	PMC3337791	'We dedicate this manuscript to the memory of Andrew G. Netting (1942-2011): good friend, gentleman scientist and Antarctic adventurer.'	22439865;10938821;21628210	2012-03-22;2000-02-00;2009-02-00	0
242	1	MATTHYS, FRANCINE	3	2009	2013	2011-09-25	1	2	NA	NA	NA	1	0	0	1	1	NA	NA	NA	0	PMC3338364	'It is with deep regret that the authors note the untimely passing of our dear friend Francine Matthys, who died on September 25, 2011.'	19956770;23952335;22333111	2009-11-23;2013-10-00;2012-02-15	2
243	1	REN, QING-SHI	1	2012	2012	2012-01-27	0	1	NA	NA	NA	NA	NA	1	NA	NA	NA	NA	NA	0	PMC3338469	'In Memory : To the memory of one of the authors, Mr. Qing-Shi Ren, who passed away in January 27, 2012 at age of 28.'	22558235	2012-05-05	0
244	1	TSUNODA, KUNIO	3	2008	2012	2011-10-05	1	2	NA	NA	1	0	0	0	2	NA	NA	NA	NA	0	PMC3338677	'This paper is dedicated to the memory of our remarkable colleague, Dr Kunio Tsunoda, who passed away on 5 October 2011.'	22558452;26466532;18613590	2012-05-05;2012-03-28;2008-06-00	0
245	1	KERRY, BRIAN R.	11	2003	2016	2012-04-27	7	4	0	0	0	0	2	2	1	0	0	1	NA	0	PMC3338732	'Sadly, Brian Kerry, who was largely responsible for initiating this work, died before it was completed.'	21803895;17118000;22558192;15119353;16329874;15323248;22622874;26299755;20880854;12747332;23593446	2011-09-00;2006-12-00;2012-05-05;2004-02-00;2005-01-01;2004-06-00;2012-12-00;2016-02-00;2011-04-06;2003-02-00;2013-04-18	2
246	1	SERIO, MARIO	143	1984	2012	2012-05-04	142	1	4	10	8	5	1	1	NA	NA	NA	NA	NA	0	PMC3344924	'This paper is dedicated to the memory of our mentor Prof. Mario Serio, whose enthusiasm and guidance have been a basic element in our work.'	19955217;18670617;1322045;2460425;18768664;1879960;3403363;10902811;17978305;11746273;10770212;17218382;9839199;11134180;9360544;15538939;14719079;11058867;3315302;15246188;2959570;17377619;18291365;1423490;7510307;3411558;1826533;12720543;8511372;22574183;18268039;8200934;2544895;2974081;11757032;7708703;2681354;15214782;11344215;1390291;2913407;2407523;7750653;19844922;19584303;9815638;1958521;…	2010-03-00;2008-08-02;1992-07-00;1988-07-00;2008-11-00;1991-08-00;1988-05-00;2000-07-00;2007-12-00;2001-12-01;2000-04-00;2007-05-15;1998-09-00;2001-01-00;1997-11-00;2004-11-00;2004-02-00;2000-11-15;1987-11-00;2004-08-00;1987-11-00;2007-04-00;2008-04-01;1992-08-00;1994-03-00;1988-07-00;1991-03-00;2003-05-00;1993-04-29;2012-05-11;2008-02-18;1994-06-00;1989-01-01;1988-11-00;2002-01-01;1995-03-28;198…	29
247	1	SERDYUK, IGOR N.	7	1993	2013	2012-03-23	5	2	0	0	0	1	1	1	1	NA	NA	NA	NA	0	PMC3348147	'The authors deeply regret to notify the readers of the death of our co-author I. N. Serdyuk, an outstanding scientist and a good friend, who passed away on March 23, 2012.'	22590640;23859436;21811578;20331432;9188737;8893863;8241431	2012-05-17;2013-08-13;2011-07-21;2010-01-00;1997-06-00;1996-10-04;1993-11-00	0
248	1	GUILLET, JEAN-GÉRARD	28	2001	2014	2012-05-09	26	2	3	3	0	0	0	1	0	1	NA	NA	NA	0	PMC3348873	'This study is dedicated to the memory of Jean-Gérard Guillet.'	15320987;12972191;14512570;11739678;11862419;17411376;18097012;11861857;16439874;16831089;16030147;15718838;11857412;22590583;18184824;18506883;11476902;24291199;17116886;15867969;16603857;17712402;14973052;12855705;11377558;12502869;12471126;17869134	2004-08-00;2003-09-00;2003-10-00;2002-01-00;2002-02-00;2007-03-00;2008-01-01;2002-03-00;2006-02-14;2006-07-00;2005-07-26;2005-02-18;2002-03-10;2012-05-17;2008-03-00;2008-07-00;2001-08-00;2014-01-16;2006-11-28;2005-02-00;2006-04-24;2007-08-22;2004-02-15;2003-09-26;2001-05-00;2003-01-00;2002-12-15;2007-09-00	13
249	1	VAN DAM, JURRIAAN	1	2012	2012	2012-01-25	0	1	NA	NA	NA	NA	NA	1	NA	NA	NA	NA	NA	0	PMC3351707	'This article is dedicated to our coworker Jurriaan van Dam, PhD student, who unfortunately deceased on the age of 29.'	22587803	2012-01-25	0
250	1	PHILIPSON, LENNART	3	2005	2012	2012-05-18	2	1	0	0	0	0	0	1	NA	NA	NA	NA	NA	0	PMC3356332	'This work is dedicated to Lennart Philipson, our long-standing close collaborator, dear friend, and endless source of energy and inspiration, who sadly passed away during the completion of this project.'	16410001;16174700;22624044	2006-04-01;2005-09-21;2012-05-25	2
251	2	REID, HEIDI	5	2010	2013	2012-03-30	2	3	NA	NA	NA	2	0	2	1	NA	NA	NA	NA	0	PMC3359162; PMC3465176	'The authors would like to dedicate this publication to the late Heidi Reid, a much loved and respected colleague whose contribution to this work was greatly valued.'; 'This paper is dedicated to Heidi Reid in recognition of her brief but glittering contribution to malaria epidemiology and for the lasting impression she made on her colleagues and dear friends.'	20889880;22607348;22462770;20525209;23886334	2010-10-00;2012-05-21;2012-03-30;2010-06-02;2013-08-00	1;2
252	2	BAKER, GARY E.	4	2005	2015	2012-05-14	1	3	0	0	0	0	0	2	0	0	1	NA	NA	0	PMC3361324; PMC3369478	'The authors dedicate this work to our friend and colleague, Gary Baker, who passed away during the final stages of the paper preparation.'; 'The authors dedicate this work to their friend, colleague, and coauthor, Gary Baker, who past away during the final stages of manuscript preparation.'	16307591;26206352;22666627;22701184	2005-11-00;2015-09-00;2012-06-06;2012-06-16	2;3
253	1	PARZIES, HEIKO K	2	2011	2012	2011-12-31	1	1	NA	NA	NA	NA	NA	1	1	NA	NA	NA	NA	0	PMC3364917	'This paper is dedicated to the memory of Dr. Heiko K. Parzies (1959-2011) who saw through to the completion of the project .'	22394582;21455788	2012-03-07;2011-04-00	0
254	1	FEDERER, WALTER T.	12	1948	2012	2008-04-30	11	1	0	0	0	0	0	0	0	0	0	1	NA	0	PMC3365830	'Sadly, Professor Walter T. Federer, the lead author of this chapter, passed away in April 2008.'	22675304;24194005;24193711;5235104;6036953;5230324;6008345;5970554;17248262;18151957;18871170;18869293	2012-06-08;1993-09-00;1993-06-00;1967-05-00;1967-04-00;1966-11-00;1966-10-00;1966-09-00;1965-06-00;1949-06-00;1948-06-00;1948-03-00	0
255	1	PASSARO, DOUGLAS	14	2001	2007	2005-04-18	6	8	NA	2	1	0	1	5	4	1	NA	NA	NA	0	PMC3366730	'We note with sadness that one of our coauthors, Douglas Passaro, died suddenly on April 18, 2005.'	12115096;11418889;20704898;16505733;15784668;17917568;16876498;16837868;16671868;16086890;16014974;15930369;15310179;11418888	2002-08-01;2001-07-15;2005-04-00;2006-03-00;2005-03-17;2007-10-00;2006-08-00;2006-08-15;2006-05-00;2005-07-00;2005-07-13;2005-06-01;2004-08-00;2001-07-15
256	1	TOFT, CATHERINE A.	9	1980	2012	2011-12-31	8	1	0	0	0	0	0	0	1	NA	NA	NA	NA	0	PMC3367951	'Co-author Catherine A. Toft passed away in December 2011; this manuscript is dedicated in her memory.'	22679496;28306969;17794760;21232384;28311514;17735613;28310177;28310947;28309625	2012-06-09;1995-01-00;1992-07-10;1990-10-00;1987-09-00;1983-03-18;1983-03-00;1980-04-00;1980-01-00	0
257	1	JAIN, RAKESH KUMAR	19	1996	2013	2012-06-06	17	2	0	0	1	0	2	2	1	NA	NA	NA	NA	0	PMC3368897	'This article is dedicated in the memory of Dr Rakesh Kumar Jain for his excellent contributions to the field of biodegradation.'	28324343;21960016;20833890;22701692;10792536;8702398;21892663;10694487;10924328;9633091;10645629;10623604;11414331;10944453;10696467;20054138;8645313;10772893;10886605	2013-02-00;2011-12-00;2011-08-00;2012-06-16;2000-05-00;1996-07-16;2012-04-00;2000-03-05;2000-08-11;1998-04-00;1999-12-00;2000-01-07;2001-05-00;2000-08-18;2000-01-00;2009-12-01;1996-03-18;2000-04-21;2000-07-00	3
258	1	ANDERSON, PAGE	9	2004	2012	2012-06-08	8	1	1	2	0	1	0	1	NA	NA	NA	NA	NA	0	PMC3371086	'This paper is dedicated to Page Anderson whose generosity and humor inspired us all.'	22715383;17603299;20938655;16857772;15513965;18197700;18598886;14691437;17081086	2012-06-21;2007-07-01;2010-11-00;2006-09-00;2005-03-00;2008-02-19;2008-07-08;2004-01-00;2006-09-00	0
259	1	ACARIN, LAIA	37	1994	2013	2011-12-29	32	5	2	4	3	2	0	1	3	2	NA	NA	NA	0	PMC3372286	'The work is dedicated to Dr Laia Acarin, an outstanding scientist, who deceased during the evaluation of this manuscript, on December 29th, 2011.'	23977213;22701792;22323214;23571161;21922521;21601629;19326443;19287312;18543338;18434192;18358624;17721926;17668855;17487878;17126514;16638118;16567040;15929797;15826306;15665612;12952593;12364744;12111835;11921199;11891791;11746764;11588332;11545004;11029620;10869811;10749104;10426525;10218634;10077335;9760137;8974656;8027523	2013-08-27;2012-06-16;2012-08-15;2013-04-04;2012-01-00;2011-09-00;2009-08-15;2009-04-00;2008-11-01;2008-06-00;2008-04-22;2007-09-00;2007-12-00;2007-07-00;2007-04-00;2006-04-25;2006-06-19;2005-06-01;2005-04-12;2005-01-00;2003-09-01;2002-10-00;2002-06-15;2002-04-01;2002-03-15;2001-12-00;2001-10-00;2001-09-08;2000-10-00;2000-07-07;2000-02-00;1999-07-30;1999-04-00;1999-03-00;1998-08-24;1995-10-02;199…	0
260	1	NERIC, NIKOLAS J.	1	2012	2012	2012-06-11	0	1	NA	NA	NA	NA	NA	1	NA	NA	NA	NA	NA	0	PMC3372495	'This work is dedicated to the memory of N. J. Neric.'	22701690	2012-06-16	0
261	1	VAN ORDEN, GUY	8	2009	2014	2012-05-11	6	2	NA	NA	1	1	1	4	0	1	NA	NA	NA	0	PMC3376425	'Guy passed away on May 11th 2012.'	22253173;23855257;22719730;19803654;21252592;22342910;22253175;20853994	2012-01-00;2014-02-00;2012-06-22;2009-10-00;2011-01-22;2012-03-28;2012-01-00;2010-11-00	2
262	2	GUHA, ABHIJIT	11	2012	2018	2011-11-08	0	11	NA	NA	NA	NA	NA	NA	4	3	0	2	0	2	PMC3379978; PMC3718631	'This work is dedicated in memory of Dr Abhijit Guha, who passed away on November 8, 2011.'; 'This manuscript is dedicated to the memory of Professor Abhijit Guha, neurosurgeon, neurooncologist and collaborator, who passed away on November 8, 2011 after a courageous battle with acute myeloid leukemia.'	23211419;23855374;30410682;28686119;22745749;22156195;24038521;25957288;22787003;26272609;22230526	2013-02-00;2013-07-15;2018-10-05;2018-04-00;2012-06-30;2012-01-00;2013-11-00;2015-08-15;2012-07-00;2015-10-02;2012-00-00	0;1
263	2	BUCKLE, ANNE-MARIE	13	1997	2015	2011-05-31	11	2	1	1	1	1	2	0	0	0	1	1	NA	0	PMC3382295; PMC4388554	'This paper is in memory of Anne-Marie Buckle who sadly died before submission.'; 'This paper is dedicated to the memory of Anne-Marie Buckle.'	25849484;24010734;20817506;19961478;19508709;18693120;17385742;16925795;11126203;10661795;10640993;10229864;9330319	2015-04-08;2014-01-00;2010-10-15;2010-02-00;2009-06-09;2008-11-00;2007-10-15;2006-10-00;2000-10-00;1999-12-00;2000-01-00;1999-05-15;1997-01-01	0
264	1	OKADA, TATSUMI	2	2012	2012	2012-07-09	1	1	NA	NA	NA	NA	NA	2	NA	NA	NA	NA	NA	0	PMC3400428	'The authors dedicate this paper to Mr. Tatsumi Okada, who passed away during the course of this research.'	22791159;22848780	2012-07-14;2012-08-01	1
265	1	COSTA, ROBERT H	68	1994	2011	2011-01-31	66	2	4	4	3	2	1	2	NA	NA	NA	NA	NA	0	PMC3401999	'We dedicate this work to the memory of Dr Robert H. Costa.'	15661532;20372080;19696738;18573889;11581406;9727829;21507930;14607778;18524773;21204266;11290504;11027295;12711542;12774021;16452231;11437453;12482952;11238010;15531365;8993836;9441664;12867420;11786957;15304484;17173139;17242304;17101782;15169783;14647066;14686788;7958446;19737929;10567581;16618419;15349898;9486531;12221098;11943666;11444531;10559496;16135794;17984092;15082532;15024056;17408638…	2005-02-00;2010-06-15;2009-10-07;2008-09-00;2001-11-00;1998-09-00;2011-06-15;2004-03-00;2008-07-25;2011-01-00;2001-05-00;2000-11-00;2003-05-00;2003-06-00;2006-02-01;2001-07-15;2002-12-24;2001-04-00;2004-12-01;1997-01-00;1997-12-15;2003-09-26;2002-01-00;2004-10-08;2007-01-00;2007-03-00;2007-02-00;2004-08-06;2003-12-00;2003-12-23;1994-11-00;2009-10-30;1999-12-00;2006-04-00;2004-09-00;1997-12-00;200…	9
266	3	DRIVER, JON	133	1996	2020	2011-11-28	114	19	8	7	7	6	4	11	8	2	3	2	2	2	PMC3405515; PMC5415819; PMC4174290	'Professor Jon Driver (last author) died Nov 28, 2011 before the submission of the revised version of the manuscript.'; 'In memory of Prof. Jon Driver, who sadly died before preparation of this manuscript.'; 'This article is published in memory of Jon Driver, my friend and mentor.'	11802865;15924866;28254653;24574982;18752395;11373135;21324004;12894411;11245840;22505620;16996558;9635209;10931777;17241141;19540793;16890523;12814544;9616469;11256770;12499413;11566309;20678510;20436200;26456436;21227295;16768358;22947116;10947990;17240338;17395578;11559851;16855105;12191455;11257283;21643714;11430815;9770225;17135475;25541190;15969905;21244924;21987824;12372250;10805701;193880…	2001-02-00;2005-06-02;2017-05-00;2014-02-28;2009-06-00;2001-07-00;2011-03-00;2003-08-05;2001-06-00;2012-04-13;2006-11-00;1998-04-00;2000-05-00;2007-01-00;2009-07-00;2006-08-08;2003-06-17;1997-01-01;2001-02-00;2002-12-25;2001-09-22;2010-10-00;2010-05-00;2015-11-00;1998-12-01;2006-04-00;2012-06-00;2000-08-18;2007-01-23;2007-05-29;2001-10-00;2006-11-00;2002-08-15;2001-03-21;2011-09-00;2001-06-00;199…	0;1
267	1	HILLEN, WOLFGANG	143	1987	2014	2010-10-17	137	6	8	6	3	1	1	0	0	4	1	1	NA	0	PMC3407185	'We dedicate this manuscript to the memory of Wolfgang Hillen who unexpectedly passed away on October 17, 2010.'	7826010;9154913;17545198;8748028;22728389;15153105;12692868;9863002;10978179;22848546;11502007;14993310;8817886;7819199;7607392;15260494;12369205;10618236;16871602;17374541;10632722;1518055;15517964;14764926;12869186;9512703;10388569;1714034;8661929;17928170;15304340;9512704;1649065;1409566;15691923;9074511;12758071;8404811;16885321;15205445;1756721;9430644;9724647;10651820;15094198;10037732;8472…	1994-01-01;1997-05-06;2007-06-05;1995-11-00;2012-10-31;2004-06-00;2003-04-00;1999-01-15;2000-09-05;2012-08-01;2001-07-27;2004-03-00;1996-08-23;1995-01-10;1995-06-15;2004-07-27;2002-08-00;2000-01-00;2006-09-00;2007-05-04;2000-01-00;1992-08-20;2004-10-00;2004-02-07;2003-08-00;1998-02-20;1999-07-02;1991-07-00;1996-06-00;2007-12-01;2004-08-13;1998-02-20;1991-06-00;1992-10-00;2005-02-00;1997-02-28;200…	9
268	4	STEINMAN, RALPH M.	113	2002	2019	2011-09-30	89	24	9	12	13	7	8	8	7	4	4	1	1	2	PMC3408443; PMC3694010; PMC3754860; PMC4411092	'All the authors read and approved the final manuscript - with the exception of Dr. Ralph Steinman, who passed away untimely on September 30th 2011.'; 'All the authors read and approved the final manuscript, with the exception of Dr. Ralph Steinman, who passed away suddenly on September 30 th , 2011.'; 'This work is dedicated to the memory of Dr. R.M. Steinman.'; 'This work is dedicated to the me…	16505141;15247468;18324335;22397502;25085878;17210729;14694198;18256187;17944899;22947140;19769731;12070296;15932024;12615891;12874260;15580653;25135299;24288007;12218106;16330814;25915045;16473944;17204652;12578847;15867097;17917664;17898760;17229838;17142738;15703291;16615889;20668230;22841832;26745371;17278389;19168629;30945313;20193008;15559858;20812236;12208957;12505720;17502666;12727620;182…	2006-03-20;2004-07-09;2008-04-00;2012-03-07;2014-09-00;2007-01-22;2004-01-06;2008-02-19;2008-03-00;2012-10-05;2009-09-00;2002-06-00;2005-06-04;2003-03-05;2003-07-21;2005-01-00;2014-08-25;2014-05-00;2002-09-15;2005-12-05;2015-04-29;2006-02-21;2007-01-05;2003-02-00;2005-05-02;2007-10-00;2007-09-27;2007-01-23;2006-12-15;2005-02-22;2006-04-07;2010-11-11;2012-10-31;2016-01-09;2007-02-07;2009-02-03;201…	0;1;2;3
269	1	BEEM, LEO	3	2012	2014	2012-07-16	1	2	NA	NA	NA	NA	NA	2	0	1	NA	NA	NA	0	PMC3410686	'The authors regret to announce the passing of Leo Beem prior to publication of this paper.'	22866018;24598584;22664551	2012-08-07;2014-03-07;2012-06-00	0
270	1	COSTANTINI, DAVIDE	1	2012	2012	2012-04-07	0	1	NA	NA	NA	NA	NA	1	NA	NA	NA	NA	NA	0	PMC3413040	'The authors regret to announce the passing of Dr Davide Costantini on 7 April, 2012.'	22888275	2012-08-14	0
271	2	SILVA, MANUEL T.	29	1989	2014	2012-04-10	26	3	2	0	0	2	0	2	1	1	NA	NA	NA	0	PMC3413716; PMC4125307	'This article is dedicated to the memory of Prof. Manuel T. Silva, deceased on 10 April 2012.'; 'This article is dedicated to the memory of Prof. Manuel T. Silva, deceased on 10 April 2012.'	25101965;17326706;22880141;20974143;22393329;22795971;7955524;7642266;8958060;10639420;20566623;1328038;7835951;2762766;1993357;2575473;1879925;2732627;8513578;2323824;11023249;12365730;1900057;11383572;16262788;12834617;1748840;16780952;9867437	2014-08-00;2007-02-00;2012-08-11;2010-11-19;2012-03-07;2013-03-00;1994-11-00;1995-09-00;1996-11-00;2000-02-00;2010-11-00;1992-08-00;1994-10-00;1989-08-00;1991-02-00;1989-12-00;1991-09-00;1989-07-00;1993-06-00;1990-05-00;2000-08-31;2002-09-00;1991-03-00;2001-04-10;2005-11-00;2003-08-00;1991-11-00;2007-02-00;1998-09-11	0;2
272	3	JARES-ERIJMAN, ELIZABETH A.	18	2012	2017	2011-09-29	0	18	NA	NA	NA	NA	NA	NA	7	7	1	1	0	2	PMC3416805; PMC3607927; PMC3707766	'The author Elizabeth A. Jares-Erijman passed away during the final part of this study (September 29, 2011).'; 'Elizabeth Jares-Erijman died during the preparation of this manuscript and we dedicate it to her memory.'; 'Elizabeth A Jares-Erijman died during manuscript preparation and we dedicate it to her memory.'	23360478;23962239;22899993;28612865;23805988;23497114;25592060;22771470;22404935;22663176;26286565;22127420;24219503;22500760;28504972;24496436;23360378;22972309	2013-03-20;2013-11-00;2012-08-18;2017-06-29;2013-06-27;2013-03-11;2015-01-16;2012-08-15;2012-03-07;2012-07-11;2012-04-19;2012-01-21;2013-11-14;2012-04-04;2017-05-15;2014-03-00;2013-02-27;2013-02-00	0;1;2
273	1	SAMBROOK, PHILIP N.	44	1996	2016	2012-08-13	39	5	4	3	4	5	6	4	2	0	1	1	NA	0	PMC3418257	'With sadness we announce that our respected colleague, Professor Philip Sambrook, passed away just prior to submission of this manuscript.'	10769436;25083192;23111314;10776395;18983946;11383049;20127387;11041898;17491095;16598375;19030005;19369468;22912713;19926449;21887705;26256109;10976984;17620052;21894214;12832711;21586523;9367039;20678043;20501606;8862335;18278831;19406974;10025932;21107545;17854393;17763449;21539525;10990238;21905006;11094456;23023015;18460263;25941324;10791519;21046091;22276959;10560444;17539379;21907694	2000-04-19;2010-10-00;2013-01-00;2000-03-06;2009-02-00;2001-04-00;2010-05-00;2000-10-23;2007-12-00;2006-04-00;2009-01-00;2009-05-00;2012-08-23;2010-06-00;2011-11-00;2016-02-00;2000-09-00;2007-11-00;2011-09-06;2003-12-00;2012-02-00;1997-08-00;2010-08-02;2010-07-00;1996-09-16;2008-04-00;2009-07-00;1999-02-00;2011-02-00;2008-02-00;2007-09-00;2011-05-00;2000-09-00;2012-01-00;2000-11-30;2013-01-00;200…	12
274	1	ANAND, VIJAY D.	1	2012	2012	2012-08-15	0	1	NA	NA	NA	NA	NA	1	NA	NA	NA	NA	NA	0	PMC3419726	'We dedicate this paper to our close friend and colleague, Vijay D. Anand, who passed away recently but whose passion, we hope, will continue to inspire research and conservation efforts on the Asian elephant in the future.'	22916135	2012-08-24	0
275	1	INOUYE, SUMIKO	86	1983	2012	2012-08-24	85	1	1	1	0	0	0	1	NA	NA	NA	NA	NA	0	PMC3427377	'During the course of final revision before submission, Prof. Sumiko Inouye, our good friend and coauthor died due to complications for a routine operation.'	8828137;11894915;8932326;1372676;2465092;11087177;1699928;2154456;1709758;12851461;7608099;7506087;1378431;8335633;16040607;9401048;7774814;1701261;2466332;18792684;2461359;2454233;1372675;8381783;1720608;8870259;16321963;16194226;2503505;2104614;7529762;9734783;1644772;1372889;11075932;9383580;8878541;10531319;2446773;1689062;1378616;7679101;1657712;2465091;2538444;8522522;1692831;1904442;899610…	1995-01-01;1983-01-01;1996-11-00;1992-02-00;1989-02-24;2000-11-22;1990-11-00;1990-02-15;1991-05-17;2003-07-22;1995-07-00;1993-10-00;1992-07-15;1993-08-00;2005-09-16;1997-12-00;1995-04-15;1990-12-00;1989-02-24;2008-09-17;1988-12-00;1988-06-25;1992-02-00;1993-02-00;1991-01-01;1996-10-15;2005-12-00;2005-10-00;1989-08-15;1990-01-00;1995-01-13;1998-06-00;1992-08-00;1992-04-00;2000-10-00;1997-01-01;199…	71
276	2	VALE, WYLIE W.	55	1989	2014	2012-01-03	49	6	4	3	1	2	2	3	1	2	NA	NA	NA	0	PMC3430862; PMC3522648	'The article is dedicated to our dear friend and mentor Wylie W. Vale, Ph.D., who passed away unexpectedly on January 3, 2012, while this article was under revision.'; 'Dr. Wylie Vale passed away unexpectedly before the writing of this manuscript and therefore could not approve of its contents.'	15701705;10524337;10963687;10553117;18234674;9628819;16621788;18089557;14990799;10579329;24465390;10875227;11226328;20080775;11425856;7682939;10919255;9886809;22330643;9449626;22704666;17360332;11068141;10320788;18052377;23493376;15271883;10447963;12639937;12746321;11416224;16888152;16885530;10816663;7588300;15326300;16339196;10098513;23251699;17940290;7916600;12401516;21751313;24769042;18184649;…	2005-02-15;1999-10-18;2000-08-29;1999-12-20;2008-04-04;1998-05-15;2006-06-23;2008-02-22;2004-03-09;1999-12-00;2014-01-28;2000-07-00;2001-02-27;2010-01-12;2001-08-24;1993-05-00;2000-08-00;1999-01-00;2012-08-15;1998-02-00;2012-09-15;2007-03-20;2000-11-09;1999-05-07;2007-12-26;2013-04-00;2004-11-00;1999-08-12;2003-04-00;2003-06-00;2001-06-19;2006-07-00;2006-08-00;1999-10-20;1995-12-00;2004-08-31;200…	20;38
277	2	BERTINI, IVANO	200	2002	2014	2012-07-07	185	15	17	12	17	14	21	16	8	1	NA	NA	NA	0	PMC3432516; PMC3983357	'The authors are sad about the passing away of their colleague and co-author Professor Bertini.'; 'The authors dedicate this article to Professor Ivano Bertini, who passed away during the course of this research (July 7th, 2012).'	22842048;18458339;18465858;14604533;12377120;23596212;21359406;14621987;15809180;19317469;19609573;19345215;17300109;21181421;24460530;11746708;11955059;12815262;12655048;20041641;19181666;17554497;20633354;16388822;15108136;15616371;21380509;15334589;23470055;21090607;19949444;20356036;11827945;22869735;16302796;12237469;17545667;15035611;16105836;19609998;15893662;12813751;16131187;18988744;163…	2012-10-00;2008-05-13;2008-06-04;2003-11-00;2002-10-00;2013-04-30;2011-04-00;2003-11-25;2005-05-00;2009-04-15;2010-01-00;2009-06-05;2007-03-26;2011-03-00;2014-03-20;2002-01-01;2002-04-23;2003-08-00;2003-04-01;2010-01-27;2009-04-03;2007-07-00;2010-04-00;2006-02-24;2004-04-19;2005-01-00;2011-04-00;2004-09-00;2013-09-17;2011-02-04;2009-06-00;2010-04-28;2002-02-00;2012-08-21;2005-12-01;2002-10-00;200…	0;1
278	1	STARK, JAROSLAV	19	2003	2013	2010-12-31	16	3	3	1	4	3	1	0	0	1	2	NA	NA	0	PMC3434031	'This paper is dedicated to Jaroslav Stark, our source of wisdom and inspiration, who tragically died in 2010.'	23458440;19754306;16677373;12947188;17367345;17283242;18499708;17698906;16030171;17218249;15371272;22631601;12837611;19001500;18846201;15255048;23750031;16236548;15028625	2013-06-07;2009-10-15;2006-05-05;2003-08-29;2007-04-00;2007-02-00;2008-07-00;2007-11-00;2005-10-00;2007-01-12;2005-01-00;2012-05-25;2003-07-00;2008-12-01;2008-10-00;2004-05-07;2013-08-00;2005-12-00;2004-07-00	11
279	1	SMITH, HUW	1	2012	2012	2010-10-31	0	1	NA	NA	NA	NA	NA	NA	NA	1	NA	NA	NA	0	PMC3441401	'This work is dedicated to the memory of Professor Huw Smith, Director of Service at the Scottish Parasite Diagnostic Reference Laboratory, Glasgow, Scotland, who died in October 2010.'	23029577	2012-10-03	0
280	1	COLVIN, MARK	32	1993	2014	2012-07-24	29	3	5	0	1	0	1	3	1	1	NA	NA	NA	0	PMC3441849	'This paper is dedicated to Dr Mark Colvin who tragically died after the paper was submitted.'	25147730;22827969;24433230;22472507;22074999;22044553;19408359;17666960;17666957;17690578;17639244;17301570;16549990;15943570;15487845;15383595;15186584;15150943;15016844;14551888;12971659;11420200;11368820;10570508;10191866;10063657;9798484;9764941;9562130;8685792;8243424;8404767	2013-01-01;2012-07-24;2014-03-00;2012-04-03;2012-01-00;2011-11-01;2009-04-15;2007-07-00;2007-07-00;2007-08-20;2007-06-00;2007-02-19;2006-04-04;2005-04-00;2004-09-00;2004-10-01;2004-06-00;2004-04-00;2004-04-00;2003-10-15;2003-09-00;2001-07-00;2001-06-00;1999-11-00;1999-02-00;1999-03-04;1998-09-00;1998-09-00;1998-02-00;1996-01-00;1993-11-00;1993-10-00	0
281	2	PIETR, MACIEJ	10	2006	2013	2012-09-18	7	3	1	0	1	2	1	1	2	NA	NA	NA	NA	0	PMC3445569; PMC3634783	'The paper is dedicated to the memory of Dr. Maciej Pietr who conceived, designed and initiated this study.'; 'This work is dedicated to the memory of Maciej Pietr.'	20844105;17227767;21969688;23028512;16649705;23563582;19464294;16914670;19910459;23637839	2010-11-00;2007-03-16;2011-11-12;2012-10-03;2006-05-03;2013-05-00;2009-06-18;2006-08-16;2010-01-15;2013-05-03	3;9
282	1	MCINTOSH, LEE	22	1985	2012	2012-09-18	21	1	0	0	0	0	0	1	NA	NA	NA	NA	NA	0	PMC3445595	'This paper is dedicated to the memory of Lee McIntosh, revered mentor of D.M.R., J.K., J.Y. and M.E.R. and esteemed colleague who guided us in the early part of this work and before.'	1706518;8448361;23028523;11299362;12813082;7579183;8058835;1717264;9065476;12232086;7846151;11607363;1902208;1932686;12430023;1907869;24317993;2829186;16665796;3149511;16593611;2692711	1991-03-15;1993-02-00;2012-10-03;2001-04-00;2003-07-00;1995-10-00;1994-07-00;1991-11-00;1997-03-21;1994-02-00;1994-12-00;1993-02-01;1991-05-00;1991-11-00;2002-11-00;1991-04-00;1993-01-00;1988-01-00;1987-12-00;1988-12-27;1985-10-00;1989-12-12	2
283	2	THOMAS, NON E.	8	2010	2018	2012-04-30	4	4	NA	NA	NA	1	2	4	0	0	0	0	0	1	PMC3448715; PMC5816764	'Shortly after this manuscript was submitted Professor Non Thomas passed away.'; 'Professor Non Thomas died in April 2012.'	25170459;25170447;21210998;22693553;20331860;21627781;23029224;29273941	2012-06-15;2012-02-17;2011-01-06;2012-06-14;2010-03-23;2011-05-31;2012-10-03;2018-03-00	6;7
284	1	TROSCIANKO, TOM	19	1985	2013	2012-09-24	16	3	2	0	3	3	1	2	1	NA	NA	NA	NA	0	PMC3454404	'Sadly, Tom Troscianko died during the preparation of this manuscript.'	17455055;23620535;18990671;21037171;8673467;19806966;17466357;15693679;17076070;15035331;21822674;3940059;23145293;19595301;19591979;1771776;23028786;16411495;19271907	2007-02-00;2013-04-25;2009-02-27;2010-10-00;1996-02-01;2009-10-08;2007-06-00;2005-02-08;2006-11-02;2004-03-24;2011-09-00;1985-01-01;2012-11-13;2010-05-00;2010-05-00;1991-01-01;2012-10-03;2005-06-00;2009-01-29	16
285	2	NAIR, SUDHA C.	4	2011	2013	2012-09-28	2	2	NA	NA	NA	NA	1	2	1	NA	NA	NA	NA	0	PMC3461020; PMC3748081	'This work is dedicated to the memory of Sudha C. Nair, who passed away while the manuscript was being written.'; 'This work is dedicated to the memory of Sudha C. Nair.'	23977322;22219345;23029420;21601021	2013-08-27;2012-06-00;2012-10-03;2011-09-06	0;2
286	1	SUZUKI, HISANORI	32	1991	2019	2012-03-19	27	5	3	3	1	1	2	1	1	2	0	0	0	1	PMC3463553	'This article is dedicated to the memory of the biochemist Professor Hisanori Suzuki, who passed away on March 19, 2012, due to a rapidly overwhelming disease.'	23056396;21510902;9839533;18249557;11344123;21625597;16101503;19192636;16520227;16721269;14975741;19601786;1899803;12954801;15134561;20508903;18590825;24625594;22358698;18850185;16298487;16182447;8603706;7763748;1540155;15740982;17691936;14722242;24255956;22030025;30449337;18226577	2012-10-12;2011-04-21;1998-12-05;2008-02-00;2001-05-00;2011-06-01;2005-08-17;2007-12-00;2006-03-01;2006-06-00;2004-03-12;2009-07-16;1991-01-10;2003-10-00;2004-05-12;2010-08-00;2008-07-00;2014-05-05;1993-01-00;2007-12-00;2006-02-20;2006-01-09;1996-02-05;1993-01-01;1992-02-14;2005-03-00;2007-08-21;2004-01-00;2014-02-00;2013-03-10;2019-01-01;2008-01-30	0
287	1	SMITH, MONICA	3	2011	2013	2012-10-22	1	2	NA	NA	NA	NA	1	1	1	NA	NA	NA	NA	0	PMC3478927	'We dedicate this paper to our colleague Dr. Monica Smith who passed away during the completion of these studies.'	23045603;23212915;21875566	2012-10-22;2013-02-08;2011-08-31	0
288	1	KOBAYASHI, KEIKO	24	2002	2017	2011-12-31	22	2	3	2	2	0	0	1	1	0	0	0	0	1	PMC3483206	'Prof. Kobayashi passed away in December, 2011.'	28259708;15987682;18392553;17310273;15675368;15050970;16059747;14680984;23067347;19099775;16199199;17027329;17591776;16540195;16452314;21190881;12815590;12602512;12602510;12359334;11997094;11793471;12111366;15771700	2017-04-00;2005-09-02;2008-04-09;2007-02-21;2004-12-00;2004-04-00;2005-08-02;2003-11-00;2012-10-15;2008-06-00;2005-10-00;2006-10-00;2007-08-24;2006-05-00;2006-02-00;2011-03-00;2003-07-00;2002-12-00;2002-12-00;2002-09-27;2002-04-12;2002-02-00;2002-07-12;2005-04-00	0
289	1	FUERHOLZ, ANDREAS	5	2006	2012	2012-11-06	4	1	0	1	1	0	1	1	NA	NA	NA	NA	NA	0	PMC3490911	'In memory of our friend and colleague Dr. Andreas Fuerholz.'	21957032;18541476;16600169;20011510;23139832	2011-11-00;2008-04-30;2006-05-15;2009-12-11;2012-11-10	4
290	1	KILIAN, ANNETTE	4	2000	2012	2012-11-07	3	1	0	0	0	0	0	1	NA	NA	NA	NA	NA	0	PMC3491586	'This study is dedicated to the memory of Annette Kilian who passed away while this manuscript was under revision.'	11080552;12882372;15686828;23162512	2000-12-05;2003-05-00;2005-02-28;2012-11-20	0
292	1	MCINTYRE, DEANE D.	4	1989	2012	2012-11-14	3	1	0	0	0	0	0	1	NA	NA	NA	NA	NA	0	PMC3497853	'We dedicate this paper to the memory of Deane D. McIntyre.'	12967116;8702275;16666996;23106551	2003-09-01;1996-08-00;1989-09-00;2012-11-14	3
293	1	ARPINO, CARLA	13	1990	2012	2012-11-14	12	1	2	1	0	2	1	1	NA	NA	NA	NA	NA	0	PMC3498248	'We wish to dedicate this study to the memory of our dear friend and colleague Carla Arpino, who was a founding member in this study.'	20349187;2303010;17715289;19910797;16970880;10190264;15911128;12940658;18809047;17437214;16061411;23155411;21113717	2010-09-00;1990-01-00;2007-07-00;2010-06-00;2006-09-00;1999-03-00;2005-07-01;2003-07-00;2008-09-24;2007-02-00;2005-08-03;2012-11-17;2011-04-00	11
294	1	DUBOIS, ANDRE	4	1998	2012	2012-08-24	3	1	0	0	0	0	0	1	NA	NA	NA	NA	NA	0	PMC3499398	'This paper is dedicated to the memory of our colleague, Andre Dubois, M.D., Ph.D., who was deeply involved with the creation of this study and its conduct, but who did not survive until its publication.'	9869606;10579973;9712786;22920270	1999-01-00;1999-12-00;1998-09-00;2012-08-24	3
295	1	NIELSEN, TORSTEN TOFTEGAARD	112	1987	2012	2012-11-16	111	1	2	0	3	5	3	1	NA	NA	NA	NA	NA	0	PMC3500279	'Unfortunately, our college Professor Torsten Toftegaard Nielsen has died before publication of this paper, his contributions has been highly appreciated among the remaining authors.'	10983669;16801464;11779517;17145213;11153723;15684279;9146307;2631704;9021905;12734468;12201968;2805014;1623876;11222474;10199874;15821441;12845246;19627582;11740140;10788826;2618611;10450680;2311612;12109868;18984067;16097415;12566646;3421165;12891190;11428537;19874989;11545106;12644010;2391969;10716464;21414596;2264038;9202351;15615795;8576925;12944208;3227330;2670646;23173052;2011078;8881873;1…	2000-08-00;2006-07-04;2002-01-01;2006-12-15;2001-01-00;2005-04-00;1997-05-00;1989-08-00;1996-12-00;2003-05-08;2002-08-00;1989-01-01;1992-06-00;2001-02-27;1999-04-13;2005-05-00;2003-07-08;2009-07-23;2001-12-12;2000-05-00;1989-01-01;1999-08-00;1990-02-00;2002-07-00;2009-01-00;2005-04-00;2003-02-05;1988-10-01;2003-08-00;2001-06-00;2009-11-03;2001-09-08;2003-03-00;1990-09-00;2000-03-01;2011-05-15;199…	43
296	1	CHIEN, CHI-BIN	6	2008	2017	2012-06-06	3	3	NA	1	0	0	2	2	0	0	0	0	1	0	PMC3507651	'This article is dedicated to the memory of Chi-Bin Chien.'	22672767;27149923;18950487;21276790;22937139;21905164	2012-06-06;2017-01-01;2008-10-24;2011-04-15;2012-09-01;2011-10-00	0
297	1	BENZER, SEYMOUR	5	2004	2012	2012-11-30	4	1	0	1	0	0	0	1	NA	NA	NA	NA	NA	0	PMC3511326	'We dedicate this work to the inspiring life and career of our friend and mentor Seymour Benzer.'	15229323;23226344;18458334;16581512;17056719	2004-07-13;2012-12-12;2008-05-13;2006-04-04;2006-10-31	1
298	1	BORST, DAVID W.	4	2008	2012	2010-09-27	1	3	NA	NA	NA	1	0	0	2	1	NA	NA	NA	0	PMC3511379	'This study is dedicated to the memory of Dr. David Borst who passed away on September 27, 2010.'	23226477;21730047;21132210;18723534	2012-12-12;2011-09-00;2011-03-00;2008-09-00	0
299	4	BAIN, ODILE	65	1987	2020	2012-10-16	51	14	1	5	3	2	1	4	3	3	3	1	0	2	PMC3515584; PMC3718534; PMC3655055; PMC4544663	'We dedicate this manuscript to our dear colleague O. Bain.'; 'In memoriam With great sorrow, we have learned that our esteemed, distinguished co-author, Professor Odile Bain, passed away on 16 October 2012, after this article was submitted to Parasite.'; 'DO, AV, CS EB, FD-T, AS, GA, CM and YM dedicate this article to the memory of our friend and colleague Odile Bain who greatly contributed to t…	26165205;24471289;25349520;25108130;24717449;18295534;23041355;18331558;16765354;20011036;11138639;10816524;23227152;11598082;7939158;25781087;24089685;9033910;2085265;20300510;15916708;21529397;10759085;15463345;3400961;27069790;14675490;2930121;3202586;8215116;31263185;2221759;14638768;19646549;23369432;3190123;3508510;31974398;3202588;9754295;3190122;2817694;26588229;9419842;8293664;1295407;15…	2015-12-00;2013-11-00;2014-10-29;2014-12-00;2014-04-11;2008-06-00;2012-10-00;2008-08-00;2006-07-00;2009-12-09;2000-11-00;2000-06-00;2012-12-12;2001-11-00;1994-06-00;2015-02-11;2013-10-04;1996-12-00;1990-01-01;2010-03-16;2005-05-25;2011-05-00;2000-03-00;1990-07-00;1988-01-01;2016-04-14;2003-12-15;1989-01-01;1988-01-01;1993-01-01;2019-07-01;1990-01-01;2003-12-00;2009-12-00;2013-02-02;1988-01-01;198…	0
300	1	KANT, JEFFREY A.	29	1996	2014	2012-10-31	25	4	3	0	1	2	2	2	1	2	NA	NA	NA	0	PMC3519097	'In memoriam One of the contributors of the current article, Dr. Jeffrey A Kant, passed away due to a sudden illness in the month of September while the current article was in review.'	23248761;25010053;24525505;22914610;22136755;21996319;21844453;21107089;19795461;19499546;17533082;17439832;17295338;16691155;16393683;15844064;15833043;12946038;11788572;11486165;11486051;11333401;11276378;10872415;10655409;10585343;10545059;10417818;10330202	2012-12-19;2014-12-00;2014-03-00;2013-05-00;2012-01-00;2011-11-15;2011-08-00;2010-12-00;2010-05-15;2009-09-15;2007-06-00;2007-05-00;2007-03-00;2006-12-00;2006-02-00;2005-05-15;2005-03-00;2003-06-00;2002-02-00;2001-07-00;2001-08-00;2001-06-05;2001-04-00;2000-05-00;2000-02-00;1999-12-00;1999-11-00;1999-08-00;1996-06-00	0
301	1	MONCLUS, ROMAIN	6	2005	2012	2006-09-30	2	4	NA	NA	NA	NA	1	1	0	0	3	0	0	1	PMC3520807	'R. Monclus died during a car crash in September 2006.'	19825869;16441757;19560791;23013168;15948829;19722189	2009-12-00;2006-01-31;2009-05-00;2012-09-26;2005-07-00;2009-09-00	3
302	1	OSTERWALDER, THOMAS	1	2012	2012	2012-12-12	0	1	NA	NA	NA	NA	NA	1	NA	NA	NA	NA	NA	0	PMC3520951	'This work is dedicated to our colleague and friend Thomas Osterwalder who initiated the present activity in our lab.'	23251379	2012-12-20	0
303	1	MERIN, SAUL	12	1999	2014	2012-12-12	9	3	0	1	1	3	1	1	1	1	NA	NA	NA	0	PMC3520954	'The authors would like to dedicate this paper to the memory of Prof. Saul Merin who passed away during the preparation of this manuscript.'	23251578;23449718;10865317;24474277;21295282;20220053;20375346;20705279;19273793;18201138;11475394;10396197	2012-12-20;2013-03-01;2000-06-00;2014-02-24;2011-02-11;2010-08-00;2010-09-00;2010-09-10;2009-03-00;2008-02-00;2001-07-00;1999-02-00	0
304	1	CHAOTHEING, SASTRA	6	2011	2015	2010-12-31	0	6	NA	NA	NA	NA	NA	NA	2	1	1	1	1	0	PMC3521230	'SK, AI, MU, CU and ST would like to dedicate this work to the memory of Dr. Sastra Chaotheing (1979-2010).'	23281600;24739308;26490244;21849091;22072313;21290049	2013-01-11;2014-07-00;2015-10-21;2011-08-18;2012-01-07;2011-03-21	0
306	1	ITOH, MASUMI	24	1988	2013	2012-07-31	22	2	3	3	1	0	1	1	1	NA	NA	NA	NA	0	PMC3531156	'This article is dedicated to the memory of Masumi Itoh who passed away in July 2012.'	19218352;21806842;16381885;14571375;15509606;23193276;16882042;18477636;23149747;17526522;9083800;19425139;17588271;9212219;15712113;18077471;9444511;17503372;16845049;9742792;10795877;10654023;10400190;2971640	2009-04-01;2011-08-02;2006-01-01;2003-10-23;2005-04-01;2013-01-00;2006-08-00;2008-07-01;2012-11-15;2007-07-00;1997-01-01;2008-01-01;2007-06-26;1997-07-03;2005-02-16;2008-01-00;1997-01-01;2007-05-16;2006-07-01;1998-07-00;2000-05-05;2000-01-00;1999-07-00;1988-08-00	5
307	1	JEURISSEN, AXEL	2	2009	2012	2012-07-02	1	1	NA	NA	1	0	0	1	NA	NA	NA	NA	NA	0	PMC3532155	'In loving memory of Dr. Axel Jeurissen.'	22747633;19528145	2012-07-02;2009-09-00	0
308	1	RAMONI, MARCO F	11	2002	2012	2010-06-30	7	4	0	0	1	2	2	2	1	2	NA	NA	NA	0	PMC3534619	'We dedicate this to Marco Ramoni, who tragically passed away in June 2010.'	20839314;22827772;12082179;21044360;19761563;18999057;17349058;19906839;18174185;22255111;19761364	2011-01-15;2012-07-24;2002-07-09;2010-10-28;2009-09-17;2008-11-06;2007-03-10;2010-01-00;2008-02-01;2012-01-19;2009-09-00	1
309	1	VIRTANEN, ISMO	32	2002	2014	2009-12-31	20	12	1	1	3	2	4	3	3	3	2	2	2	0	PMC3538678	'Ismo Virtanen died in 2009.'	18496706;14557481;19721715;12133914;23900596;16236823;16963023;21205293;19900203;24681327;12074451;17265066;17533363;19656240;19397785;25216944;22948298;15593200;12882776;12146529;16185953;19758401;22314207;12754736;16899764;18192848;18824166;19383355;19486268;20359311;20970160;23069676	2008-09-00;2003-10-00;2009-09-01;2002-08-00;2013-10-00;2006-03-00;2006-12-00;2011-01-04;2011-09-00;2014-06-00;2002-05-00;2007-05-00;2007-08-00;2010-06-00;2009-08-00;2014-11-00;2012-12-00;2004-12-00;2003-08-00;2002-07-00;2005-10-00;2010-06-00;2012-05-15;2003-06-00;2006-11-00;2008-02-00;2008-11-15;2008-12-00;2009-11-00;2010-03-00;2011-01-00;2013-02-00
310	2	GRUNDKE-IQBAL, INGE	12	2012	2015	2012-09-22	0	12	NA	NA	NA	NA	NA	1	4	3	4	NA	NA	0	PMC3539976; PMC4359103	'This paper is dedicated to Inge Grundke-Iqbal, who passed away on September 22, 2012.'; 'This paper is dedicated to Dr. Inge Grundke-Iqbal who passed away on September 22, 2012.'	23341039;25233799;25769033;25589718;23320097;25128526;24136402;26697860;23236499;23150171;23640887;24395787	2013-03-01;2015-04-00;2015-03-15;2015-01-16;2013-01-16;2014-10-03;2014-02-00;2015-12-25;2012-12-14;2013-04-00;2013-06-14;2014-01-21	0;1
311	1	JAMROZIK, KONRAD	3	2009	2012	2010-03-31	1	2	NA	NA	NA	NA	1	0	1	1	NA	NA	NA	0	PMC3546420	'Professor Jamrozik passed away after a short illness in March 2010.'	21482557;22985220;19109343	2011-07-00;2012-09-18;2009-03-00	1
312	1	LEHNERT, PETER	31	1986	2013	2013-01-17	30	1	0	0	0	0	0	1	NA	NA	NA	NA	NA	0	PMC3547916	'This work is dedicated to Prof. Peter Lehnert, who greatly contributed to this study and who unexpectedly died before the paper was finished.'	8090278;2480214;9438149;8099758;8600662;8224676;9049590;12087635;10689743;10694715;3544541;23349895;8001490;1439544;2448866;8877029;2305205;11720888;9032583;1526720;8326807;7509061;3134446;11908886;3342768;3324301;2398436;2693077;2780728;2927056;1410801	1994-07-00;1989-12-08;1996-09-20;1993-05-00;1995-11-00;1993-11-00;1997-01-00;2002-05-00;2000-01-00;2000-04-00;1986-11-00;2013-01-26;1994-09-00;1992-08-00;1987-01-01;1996-09-00;1990-01-00;2001-11-00;1996-10-00;1992-08-00;1993-01-01;1994-01-00;1987-09-00;2002-03-00;1988-01-00;1987-01-01;1990-07-00;1989-11-00;1989-01-01;1989-02-01;1992-01-01	11
313	1	CAZZULLO, CARLO LORENZO	2	1998	2012	2010-05-04	1	1	0	0	0	0	0	0	0	1	NA	NA	NA	0	PMC3549782	'Carlo Lorenzo Cazzullo died on May 4, 2010.'	9789879;22974195	1998-08-00;2012-09-13	1
314	1	DHAUNCHAK, AJIT S.	7	2010	2019	2012-08-18	3	4	NA	NA	NA	1	0	2	3	0	0	0	0	1	PMC3551282	'We dedicate this paper to our friend and colleague Ajit S. Dhaunchak who passed away on August 18, 2012.'	23346094;30837646;24119185;22553038;22470405;23325434;20830807	2013-01-25;2019-03-05;2013-10-11;2012-05-02;2012-04-04;2013-03-00;2010-12-00	0
315	1	PEETERS, MARCEL F.	17	2000	2013	2013-01-24	16	1	1	0	1	0	1	1	NA	NA	NA	NA	NA	0	PMC3554683	'We especially want to honor Dr. MF Peeters, senior investigator and mentor, who passed away during this study.'	20223899;22102153;23365683;16585654;17761495;12853380;17878552;17172523;17133166;10655422;16278436;16891524;15504839;18094136;16522778;15668857;15750103	2010-06-00;2012-05-00;2013-02-01;2006-05-00;2007-09-00;2003-07-00;2007-09-00;2007-01-00;2006-12-00;2000-02-00;2005-12-00;2006-08-00;2004-11-00;2008-02-00;2006-03-00;2005-02-01;2005-03-00	2
316	1	DIANZANI, FERDINANDO	4	2000	2013	2012-04-12	3	1	0	1	0	0	0	0	1	NA	NA	NA	NA	0	PMC3556433	'Unfortunately Ferdinando Dianzani, who initiated the effort for this special issue, passed away on 12 April 2012 before finishing this work.'	18370866;23365727;15737916;11122243	2008-01-00;2013-02-01;2005-04-00;2000-12-00	1
317	1	WOLLNER, CLAUDIE	2	2009	2013	2013-01-11	1	1	NA	1	0	0	0	1	NA	NA	NA	NA	NA	0	PMC3557207	'This work is dedicated to the memory of Claudie Wollner.'	23311899;18958497	2013-01-11;2009-07-00	0
318	1	PESCOVITZ, M D	106	1990	2018	2010-12-31	100	6	8	7	4	2	4	2	1	0	2	0	0	3	PMC3563214	'Dr. Pescovitz died in a tragic accident December 3, 2010, after he had been communicating his comments to this manuscript to H.H.H.'	1695393;9664953;8826662;9075853;2392133;9743056;8769189;8438421;8541628;10831074;11267545;10083537;11266883;9808499;7605552;7531904;8652896;11565585;8600646;7856064;2024989;8539815;9589563;10991864;9047159;11583940;2346906;7940183;9361938;9589565;7778028;8008488;9408695;9589567;10083528;7652772;8600647;1750072;8769198;10147649;8030059;10096536;9123239;7531905;7784287;1418722;9589564;9694108;94224…	1990-04-00;1998-07-17;1996-06-00;1997-03-15;1990-09-20;1998-09-00;1996-08-00;1993-02-00;1995-10-00;2000-06-00;2001-02-00;1999-02-00;2001-02-00;1998-10-27;1993-11-00;1994-10-00;1996-02-00;2001-09-22;1996-01-27;1994-10-00;1991-05-00;1995-12-00;1998-01-30;2000-10-00;1997-02-27;2001-10-00;1990-05-15;1994-10-00;1997-10-00;1998-01-30;1995-06-00;1994-01-01;1997-12-00;1998-01-30;1999-02-00;1995-08-27;199…
319	2	LINDEGARDH, NIKLAS	120	2000	2016	2012-01-18	82	38	9	11	9	11	14	16	13	7	1	1	NA	0	PMC3563392; PMC3592920	'We dedicate this paper to Niklas Lindegardh, who established and led the pharmacology department at Mahidol Oxford Research Unit.'; 'Dr. Niklas Lindegardh passed away unexpectedly on January 18, 2012.'	22913677;23175556;24200840;21709087;17003061;25133389;18378269;22926572;21690287;17325215;24777099;21083186;21250845;24366750;23436258;23520478;18606428;19641202;23507284;23183442;24449770;21756094;22252822;24891429;16940130;21950338;19141850;19564366;24726300;27993147;25732044;24446424;24251542;24226803;23723457;23511715;23447696;23264438;23220079;23190801;23143901;22940027;22764289;22687893;226…	2012-08-22;2013-03-00;2013-12-15;2011-09-00;2006-12-00;2014-08-19;2008-05-00;2012-11-00;2011-09-00;2007-05-00;2014-07-00;2009-04-00;2011-01-00;2013-12-25;2013-02-00;2013-03-23;2008-09-00;2009-07-30;2013-06-00;2013-02-00;2014-01-23;2011-07-00;2012-04-00;2014-09-00;2006-09-00;2012-03-00;2009-01-00;2009-09-00;2014-07-01;2016-12-20;2015-07-00;2014-05-00;2014-04-00;2013-11-13;2013-05-30;2013-05-00;201…	0;1
320	1	AHLMAN, HÅKAN	69	1996	2013	2012-12-31	68	1	4	3	1	2	1	4	1	NA	NA	NA	NA	0	PMC3573842	'Dedicated to the memory of Håkan Ahlman, 1947–2012.'	15177946;19458023;8832519;11567828;17639056;10768564;10940689;17914114;10604130;23154831;11572034;12076310;9597936;11078821;9586830;18298335;16638708;10616891;14503955;22060188;22108870;15153446;21993546;18430897;10461353;10452255;9484822;17979567;17045163;15153443;11748641;11685487;11412260;11182566;12186370;17940332;12165657;9606281;23006939;18626656;9112914;8970523;15869461;12016481;17102113;1…	2004-08-15;2009-09-00;1996-07-05;2001-10-01;2007-06-00;2000-04-00;2000-08-15;2007-09-00;1999-10-00;2013-02-00;2001-07-00;2002-04-00;1998-06-00;2000-12-00;1998-05-20;2008-02-00;2006-05-00;1999-12-00;2003-08-00;2011-12-00;2012-02-00;2004-04-00;2012-01-00;2008-06-00;1998-05-00;1999-07-00;1998-02-00;2007-10-00;2006-10-00;2004-04-00;2002-01-00;2001-10-00;2001-06-00;2001-01-00;2002-07-00;2007-10-18;200…	9
321	3	HAFFEY, MARY B	7	2009	2013	2013-02-12	3	4	NA	1	0	1	1	4	NA	NA	NA	NA	NA	0	PMC3575217; PMC3627016; PMC3689918	'With great sadness, the authors acknowledge the passing of their colleague, Mary B Haffey, and recognize her substantial contributions to the conception and design of this study, and analysis and interpretation of data.'; 'With great sadness, the authors wish to acknowledge the passing of our colleague, Mary Haffey, and recognize her contributions to this article.'; 'With great sadness, the auth…	23519656;19820270;23615868;21539403;22039171;23512639;23431065	2013-03-00;2009-09-00;2013-06-00;2011-05-05;2012-02-00;2013-04-00;2013-02-23	0;2;6
322	1	MOISAN, JEAN-PAUL	11	2002	2012	2012-12-03	10	1	1	0	0	1	0	1	NA	NA	NA	NA	NA	0	PMC3582464	'In fond memory of the late Professor Jean-Paul Moisan, without whose contribution this study would not have been possible.'	17536756;12665020;14574647;23206491;15162323;15024688;20087410;15254257;12068297;15581456;12955721	2007-01-00;2003-03-00;2003-11-00;2012-12-03;2004-07-00;2004-04-00;2010-01-19;2004-11-00;2002-07-00;2004-12-00;2003-10-00	3
323	1	RORDORF, CHRISTIANE	2	2005	2012	2012-06-30	1	1	0	0	0	0	0	1	NA	NA	NA	NA	NA	0	PMC3584253	'During the early development of this manuscript, Dr Christiane Rordorf unfortunately passed away.'	16372823;22550964	2005-12-24;2012-06-01	1
324	1	DENNELER, BERNHARD	2	2011	2013	2007-12-31	0	2	NA	NA	NA	NA	NA	NA	NA	NA	NA	1	0	1	PMC3585260	'We appreciate all the contributions of Dr. Bernhard Denneler who was one of the main drivers for the project but died in 2007 because of cancer.'	21613181;23468879	2011-05-00;2013-03-08	0
325	1	RICHNAU, GUSTAV	2	2012	2013	2013-03-31	1	1	NA	NA	NA	NA	1	1	NA	NA	NA	NA	NA	0	PMC3593028	'Sadly, Gustav died before this manuscript was completed.'	23475655;23122619	2013-03-00;2012-12-30	0
326	1	BATCHELOR, PHILIP	7	2008	2013	2011-12-31	3	4	NA	NA	1	0	2	0	1	3	NA	NA	NA	0	PMC3593172	'In memory of Dr. Philip Batchelor, Ph.D. (1967–2011).'	22532435;19025896;22354744;22899104;23523287;20879258;20229087	2013-03-01;2008-12-00;2012-12-00;2013-08-00;2013-12-00;2010-10-01;2010-12-00	0
327	1	KADLUBAR, FRED F	15	1994	2013	2010-12-04	13	2	0	0	1	0	2	1	0	1	1	NA	NA	0	PMC3596140	'Fred Kadlubar passed away on December 4, 2010.'	17927501;12351157;23526580;19454817;11927498;9202749;20881232;12419790;23050053;11191883;19838917;10357796;14973106;11097344;7881341	2007-10-12;2002-09-30;2013-03-26;2009-05-18;2002-04-00;1997-05-12;2010-12-00;2002-11-06;2012-10-11;2000-12-00;2009-10-20;1999-06-00;2004-02-00;2000-09-00;1994-12-00	2
328	1	WILTSHIRE, STEVEN	8	2008	2013	2013-01-25	7	1	6	0	0	0	1	1	NA	NA	NA	NA	NA	0	PMC3598639	'Steven Wiltshire died prior to the publication of this paper.'	18179799;18346980;18288492;18314870;18716798;23351195;18758826;22419519	2008-08-00;2008-05-01;2008-04-00;2008-10-05;2008-10-00;2013-01-25;2008-10-00;2012-06-00	5
329	1	WALLMAN, JOSH	28	1987	2014	2013-03-21	23	5	1	3	0	0	0	3	2	NA	NA	NA	NA	0	PMC3605199	'Josh Wallman passed away prior to the submission of this manuscript and was not involved in its authorship, though he was intimately involved in experimental design and data analysis.'	7585168;2088672;8151521;15312645;9819252;8420557;15792842;7839608;18791175;3660666;23555763;18791176;24623511;15980206;19164105;12824218;2088673;24876947;7516180;12782066;23994438;2055705;18234988;3665562;9134320;23493295;1891815;2286231	1995-08-00;1990-01-01;1994-03-00;2004-08-19;1998-11-00;1993-01-01;2005-06-00;1995-01-00;2009-01-00;1987-01-01;2013-04-05;2009-01-00;2014-06-01;2005-07-00;2009-04-00;2003-07-00;1990-01-01;2014-05-31;1994-03-00;2003-06-00;2013-11-00;1991-06-00;2008-04-00;1987-08-00;1997-04-00;2013-04-12;1991-01-01;1990-01-01	10
330	1	MOOTNICK, ALAN R.	3	2011	2012	2012-05-16	1	2	NA	NA	NA	NA	1	2	NA	NA	NA	NA	NA	0	PMC3606032	'This work is dedicated to our colleague and friend Alan R. Mootnick, who passed away during the preparation of the manuscript, and without whom this work would not have been possible.'	22847649;20954247;22593550	2012-11-00;2011-02-00;2012-05-18	2
331	1	ORLANDO, CLAUDIO	94	1987	2016	2013-03-25	88	6	4	3	8	7	4	3	2	0	2	NA	NA	0	PMC3607556	'We would like to dedicate this paper in memory of Prof. Claudio Orlando who recently passed away.'	11458114;3403363;7559154;21839068;9839199;16513206;22989523;15246188;2959570;12709370;19454604;3411558;18306933;11595501;17582151;1390291;2913407;2407523;20465827;9815638;8159099;21262211;17678886;20956643;10634426;8911396;22732473;26779490;12705330;11061551;18554169;23209607;15198784;17089047;10914723;10475073;3056184;15899677;15613726;19022520;22659066;11434386;7942128;11384768;10545060;1659885…	2001-08-00;1988-05-00;1995-05-00;2011-11-20;1998-09-00;2006-04-00;2013-01-00;2004-08-00;1987-11-00;2003-05-00;2009-07-00;1988-07-00;2008-03-01;2001-09-00;2007-07-00;1992-10-00;1989-01-00;1990-03-00;2010-05-13;1997-12-00;1994-04-00;2011-05-12;2007-09-00;2010-10-00;2000-01-00;1996-12-00;2012-09-00;2016-01-19;2003-03-00;2000-10-00;2008-06-00;2012-12-05;2004-06-00;2006-12-00;2000-07-00;1999-06-00;198…	62
332	1	KARLSSON, MARIA	3	2012	2015	2013-02-28	1	2	NA	NA	NA	NA	1	1	0	1	NA	NA	NA	0	PMC3610279	'This manuscript is dedicated to the memory of our colleague Maria Karlsson.'	27774018;26714638;23448382	2012-12-05;2015-12-30;2013-02-28	2
333	1	KUN, JÜRGEN F. J.	71	2002	2019	2013-04-04	68	3	2	5	5	9	8	4	0	0	0	0	0	1	PMC3617223	'The authors dedicate this article to Professor Dr Jürgen FJ Kun (of blessed memory) for all his scientific support and friendship.'	16920161;23584375;22693230;20937340;15717279;15185144;15181570;19432958;22941510;22033525;19434912;12175909;12517417;12224569;17823081;11936498;17118179;19103527;12435441;19055755;22180622;17352806;17194637;17762171;15480986;12604519;18975003;23593180;15478056;12949959;20540611;15383306;17533508;17850897;17428334;21814839;20811009;30638864;22140517;21637640;17984357;21340358;16354825;21949811;128…	2006-10-10;2013-05-00;2012-08-15;2011-01-00;2005-03-15;2004-07-00;2004-06-15;2009-05-11;2013-01-00;2012-04-00;2009-03-15;2002-08-29;2003-01-28;2002-06-00;2007-09-00;2002-02-00;2006-11-21;2008-12-00;2002-12-04;2008-12-03;2012-01-15;2007-03-12;2006-09-00;2007-09-01;2004-10-00;2003-03-00;2009-02-00;2013-04-18;2004-11-01;2003-09-00;2010-07-15;2004-10-00;2007-09-00;2007-12-00;2007-04-11;2012-02-00;201…	27
334	1	MARTINS, CARLA	1	2013	2013	2013-04-05	0	1	NA	NA	NA	NA	NA	1	NA	NA	NA	NA	NA	0	PMC3618273	'This manuscript is in memory of Carla Martins who is no longer among us.'	23577212	2013-04-12	0
335	2	WINSOR, BARBARA	2	2013	2015	2013-04-08	0	2	NA	NA	NA	NA	NA	1	0	1	NA	NA	NA	0	PMC3620054; PMC4466140	'This article is dedicated to the Memory of Barbara Winsor.'; 'With a sense of great loss, we dedicate this article to the memory of our friend and colleague, Barbara Winsor, who passed away while this manuscript was in preparation.'	26068101;23577202	2015-06-13;2013-04-12	0;1
336	7	PEIXOTO, ALEXANDRE A.	19	2013	2018	2013-04-08	3	16	NA	NA	NA	NA	NA	7	5	4	1	0	2	0	PMC3620451; PMC4094679; PMC4109177; PMC4109183; PMC4264609; PMC4456791; PMC4595053	'We dedicate this paper to the memory of Alexandre A Peixoto.'; 'This work is dedicated to the memory of Alexandre Afranio Peixoto, an outstanding friend and scientist.'; 'We dedicate this review in memory of Alexandre Afranio Peixoto.'; 'This paper is dedicated to the memory of Alexandre Afranio Peixoto, an outstanding friend and scientist.'; ' We dedicate this manuscript to Alexandre Afranio Pe…	27121502;25471342;26017472;26438221;24990394;24147172;24058637;24063651;24473806;29761749;24473800;26627243;24947114;29335015;26506007;24843925;24481195;24473807;24473799	2016-04-27;2014-12-04;2015-05-28;2015-10-06;2014-07-02;2013-10-23;2013-09-24;2013-09-24;2014-01-30;2018-06-00;2014-01-30;2015-12-01;2014-06-19;2018-01-15;2015-10-27;2013-11-00;2013-01-00;2013-00-00;2013-00-00	0;1;2;3;4;5
337	1	YEN, TIEN-SZE BENEDICT	2	2010	2013	2013-04-11	1	1	NA	NA	1	0	0	1	NA	NA	NA	NA	NA	0	PMC3623766	'This work is dedicated to the memory of Tien-Sze Benedict Yen, who was a generous collaborator, selfless mentor and a central part of the virology and liver community at UCSF and affiliated institutions.'	23593007;20142477	2013-04-18;2010-03-02	0
338	1	BLEECKER, ANTHONY B.	4	1991	2013	2013-04-16	3	1	0	0	0	0	0	1	NA	NA	NA	NA	NA	0	PMC3628703	'The authors dedicate this paper to the memory of mentor, colleague, and partner Anthony B. Bleecker.'	9800203;23613767;1843406;12953109	1998-09-29;2013-04-25;1991-01-01;2003-09-00	1
339	1	BENNETT, CRAIG B.	4	2004	2013	2013-04-16	3	1	1	1	0	0	0	1	NA	NA	NA	NA	NA	0	PMC3629013	'This paper is dedicated to the memory of Craig Bennett, an inspiring and unique person.'	18197258;19503795;23613755;15075273	2008-01-16;2009-06-08;2013-04-25;2004-04-00	2
340	1	ROUSSEAU, ANDRÉAS	4	2012	2013	2013-02-19	2	2	NA	NA	NA	NA	2	2	NA	NA	NA	NA	NA	0	PMC3629041	'Dr Andréas Rousseau passed away before the preparation of this article was finished.'	22615841;22741027;23638375;23862104	2012-05-23;2012-06-29;2013-05-03;2013-07-19	2
341	1	RUBIN, RICHARD R.	24	1992	2013	2013-05-31	23	1	3	4	4	2	1	1	NA	NA	NA	NA	NA	0	PMC3631821	'Authors Note Professor Richard Rubin passed away after the final version of the article was accepted.'	20334647;10441043;15850551;19934459;19244569;15451924;7988321;11151293;18071002;23359362;19208816;20144395;20805256;21217102;18267995;21919819;20879963;8174453;17624233;22133037;1468297;16732004;20877254;18039802	2010-03-24;1999-05-00;2005-05-00;2009-11-00;2009-01-00;2004-10-00;1994-09-00;2000-05-00;2008-03-00;2013-05-00;2009-03-00;2009-11-01;2010-12-00;2011-01-00;2008-01-00;2011-10-00;2010-11-00;1994-03-00;2007-08-00;2012-02-00;1992-11-00;2006-06-00;2010-08-00;2008-03-00	9
342	1	COLL, JEAN	16	1988	2013	2013-04-23	15	1	0	0	1	0	2	1	NA	NA	NA	NA	NA	0	PMC3634045	'This work is especially dedicated to the memory of Dr Jean Coll who initiated and developed this project.'	16840319;15985428;11071904;14767477;22421943;19796681;3260632;23637765;12050358;22258264;8997520;8746459;9546438;11278640;7806242;15922298	2006-08-00;2005-08-19;2000-11-00;2004-04-08;2012-04-00;2010-02-00;1988-08-00;2013-05-03;2002-07-00;2012-04-00;1996-12-00;1995-01-01;1998-03-12;2001-05-18;1994-07-15;2005-07-15	7
343	1	CHISZAR, DAVID	12	1980	2013	2013-03-01	11	1	0	1	0	0	0	1	NA	NA	NA	NA	NA	0	PMC3635877	'This manuscript is dedicated to the memory of our dear friend and esteemed colleague David Chiszar.'	8477345;7210396;1586355;11471949;24248514;24264897;24264898;7283924;7103903;7447853;23452837;19358316	1993-01-01;1980-11-00;1992-03-00;2001-05-00;1993-01-00;1990-01-00;1990-01-00;1981-07-00;1982-03-00;1980-08-00;2013-03-01;2009-01-00	10
344	1	STONE, GARY	2	2013	2013	2013-04-15	0	2	NA	NA	NA	NA	NA	2	NA	NA	NA	NA	NA	0	PMC3637801	'This study is in memory of Gary Stone, not only an excellent flow cytometrist whose skill and dedication made this and many other studies possible, but a friend and colleague who is greatly missed.'	23661601;23586822	2013-09-00;2013-04-15	1
346	1	ELLIOTT, GILL	1	2013	2013	2013-04-30	0	1	NA	NA	NA	NA	NA	1	NA	NA	NA	NA	NA	0	PMC3644497	'Finally, we would also like to thank and dedicate this paper to Gill Elliott, whose enthusiasm and dedication led to the smooth running and success of the project.'	23631701	2013-04-30	0
347	1	HERSTEINSSON, PÁLL	13	1987	2016	2013-05-06	9	4	0	0	0	2	1	1	0	1	2	NA	NA	0	PMC3645996	'This study is dedicated to our co-author Páll Hersteinsson who passed away during the completion of this study.'	26161860;23671561;26714829;3624844;2023307;8487387;27126366;22396749;22077191;21344255;17868292;28313876;8355346	2015-07-15;2013-05-15;2016-04-00;1987-07-00;1991-01-00;1993-04-00;2016-08-00;2012-03-01;2011-12-00;2011-08-00;2007-10-00;1994-09-00;1993-07-00	0
348	1	BOWENS, SEAN R.	2	2013	2015	2012-12-31	0	2	NA	NA	NA	NA	NA	NA	1	0	1	NA	NA	0	PMC3650068	'This paper is dedicated to the memory of Sean R. Bowens (1987–2012).'	23671713;26192803	2013-05-15;2015-07-20	0
349	2	DAHL, MICHAEL K	3	2000	2004	2003-05-04	1	2	NA	NA	1	0	0	0	2	NA	NA	NA	NA	0	PMC365027; PMC408461	'This paper is dedicated to Dr. Michael K. Dahl, who passed away on May 4, 2003.'; 'This paper is dedicated to Dr. Michael K. Dahl, who passed away on May 4, 2003.'	11081794;15050034;15018644	2000-10-00;2004-03-30;2004-02-03	1;2
350	1	LEWIS, DAVID F. V.	154	1987	2013	2013-05-14	153	1	2	3	4	0	1	1	NA	NA	NA	NA	NA	0	PMC3653926	'This paper is dedicated to the memory of Professor Lewis, recently deceased.'	20402561;12871098;12806170;20201779;27478177;17373540;20100069;16157466;12751909;14768974;14682610;19601870;11996013;12616646;12237218;17059170;15826809;15183161;15277012;16789425;12732455;12002784;16918314;16922648;12751910;23691026;12616608;12464242;11996012;29973856;12831319;12847303;15102545;12635813;15508429;16841514;14630066;20408502;16799743;17017916;15632987;15035734;14529365;12546935;179…	2010-06-00;2003-10-00;2002-06-27;2010-01-00;2012-01-00;2007-02-00;2010-10-00;2006-03-00;2003-05-20;2004-02-11;2003-12-20;2009-04-00;2002-02-00;2003-03-05;2002-09-20;2006-08-00;2005-06-00;2004-06-15;2004-06-00;2006-04-00;2003-06-15;2002-02-00;2006-08-00;2005-06-00;2003-05-20;2013-05-22;2003-03-05;2003-01-01;2002-02-00;2002-06-27;2003-07-00;2003-06-20;2004-04-00;2003-02-00;2004-10-29;2006-07-18;200…	0
351	1	BOUCHETTE, ANNE	1	2013	2013	2013-05-15	0	1	NA	NA	NA	NA	NA	1	NA	NA	NA	NA	NA	0	PMC3654964	'This article is dedicated to the memory of A. Bouchette who left us during the writing of the manuscript.'	23690998	2013-05-22	0
353	1	HILL, NIGEL	3	1995	2013	2013-05-20	2	1	0	0	0	0	0	1	NA	NA	NA	NA	NA	0	PMC3659116	'This paper is dedicated to the memory of Nigel Hill who sadly passed away before its completion.'	23700411;8751030;8861830	2013-05-24;1995-01-01;1996-01-00	0
354	1	KANTOR, SUSAN	6	2005	2016	2013-05-08	3	3	0	0	1	0	0	1	1	0	1	NA	NA	0	PMC3662195	'Authors Contribution The authors note with great sadness that Susan Kantor passed away while this paper was in preparation.'	16055962;24351433;23737778;20163440;26842957;25124647	2005-08-02;2007-01-00;2013-06-06;2010-06-00;2016-06-00;2014-10-00	2
355	1	SCHWENGER, ALEXANDRA C M	1	2013	2013	2013-01-31	0	1	NA	NA	NA	NA	NA	1	NA	NA	NA	NA	NA	0	PMC3664417	'This article is dedicated to the memory of Alexandra Schwenger, the talented and promising graduate student who initiated this research, and who died in an accident before completion of this study.'	23146061	2013-01-00	0
356	1	MALLEDA, CHANDRAMOULI	5	2011	2013	2013-05-28	4	1	NA	NA	NA	2	2	1	NA	NA	NA	NA	NA	0	PMC3665821	'We dedicate this article for our coauthor Mr. Chandramouli Malleda who passed away during the preparation of this manuscript.'	22514709;21915394;23724004;22076062;21938206	2012-04-20;2011-11-00;2013-06-01;2012-06-00;2011-09-06	0
357	1	SCHOTT, KLAUS	11	1996	2013	2013-05-31	10	1	1	0	0	0	0	1	NA	NA	NA	NA	NA	0	PMC3669378	'Klaus Schott, a dedicated physician scientist and inspiring mentor, who left us suddenly and far too early.'	16554070;15992563;12126491;16600301;19698463;9720979;18096244;23741358;14572623;8930031;15610169	2007-08-00;2005-09-00;2002-07-00;2007-10-00;1996-01-01;1998-08-28;2008-02-28;2013-06-07;2003-11-01;1996-01-31;2004-12-00	7
358	1	DINSER, ROBERT	9	2007	2013	2013-01-04	7	2	1	2	0	1	2	2	NA	NA	NA	NA	NA	0	PMC3672762	'The authors wish to acknowledge with this manuscript the life and work of Prof. Robert Dinser, MD, who died in a tragic accident shortly after completion of this work and the first submission of this manuscript to Arthritis Research & Therapy .'	22615460;23289906;19156687;20810393;22153544;23238003;18455683;17307347;19898488	2012-08-00;2013-01-04;2009-02-00;2011-01-00;2012-01-00;2013-05-00;2008-04-00;2007-05-00;2009-12-00	1
359	2	SIEMERS, BJÖRN M.	21	2009	2017	2012-05-23	11	10	NA	NA	1	7	3	1	3	3	1	0	2	0	PMC3673959; PMC4116191	'Sadly, PD Dr. Björn Siemers, head of the Sensory Ecology Group in Seewiesen, Germany, passed away in May 2012.'; 'This paper is dedicated to the memory of PD Dr. Björn Siemers, head of the Sensory Ecology Group in Seewiesen, who passed away on May 23 rd 2012.'	20351296;24335559;25075972;29200602;19740892;19535367;22391618;26046451;23755146;20862252;24311817;20459322;21084347;21340613;23986714;28883074;20356884;21045825;20581275;20702450;23576990	2010-04-13;2014-02-06;2014-07-31;2017-12-05;2010-02-23;2009-10-23;2012-07-00;2015-09-00;2013-06-12;2010-09-17;2014-04-01;2010-07-00;2011-06-07;2011-05-00;2013-08-30;2017-09-08;2010-10-23;2010-11-02;2010-07-15;2011-02-23;2013-04-05	0;1
360	1	ROTHLEIN, ROBERT	5	2001	2013	2013-06-06	4	1	1	1	0	0	0	1	NA	NA	NA	NA	NA	0	PMC3675096	'The authors are very grateful to Robert Rothlein who helped to initiate these studies but unfortunately died prematurely.'	18768885;15507601;11692032;23762342;19579173	2008-09-15;2004-11-00;2001-11-00;2013-06-14;2009-07-00	3
361	1	KAMINSKA, AGNIESZKA	4	2008	2013	2013-06-12	3	1	1	1	0	0	0	2	NA	NA	NA	NA	NA	0	PMC3680447	'This paper is dedicated to the loving memory of Agnieszka Kaminska.'	23776455;19525941;18361505;23761900	2013-06-19;2009-07-00;2008-04-15;2013-06-12	0
362	1	CASCINELLI, NATALE	173	1980	2013	2013-06-03	172	1	0	0	1	1	0	1	NA	NA	NA	NA	NA	0	PMC3681569	'All Authors would like to dedicate this manuscript to the memory of Natale Cascinelli who devoted his life to the research and care of melanoma patients and was an example for all of us.'	21519009;15195788;23731854;17005955;12923915;3079582;20368546;7050717;8161886;1607029;8640072;9538159;1422194;7584000;2874647;7752259;2702680;2826619;9301464;6871839;9413958;12393819;3354062;9508374;6717020;11099112;3709823;7948140;10374681;2099912;2788945;7074555;10894144;1678734;3573938;1439447;11693828;10609652;3824529;8051312;10550311;3888384;9222277;4059717;10862188;7908370;8608507;7833372;7…	2011-06-01;2004-05-00;2013-06-03;2006-09-28;2003-08-19;1988-05-05;2010-05-10;1982-10-07;1993-12-00;1992-06-00;1996-02-00;1998-05-00;1992-01-00;1993-01-01;1986-06-30;1995-04-19;1989-01-01;1986-01-00;1997-07-00;1983-08-00;1997-01-01;2002-10-17;1988-02-29;1998-02-00;1984-04-00;2000-12-00;1986-06-00;1994-08-00;1999-03-00;1990-09-00;1989-06-30;1982-06-01;2000-07-00;1991-08-19;1987-01-01;1992-11-00;200…	2
363	1	SAMIETZ, JOERG	1	2013	2013	2013-05-29	0	1	NA	NA	NA	NA	NA	1	NA	NA	NA	NA	NA	0	PMC3682933	'This paper is dedicated to the memory of our co-author and friend Joerg Samietz who unexpectedly passed away a few weeks ago.'	23718854	2013-05-29	0
364	1	MÉNEZ, ANDRÉ	25	1988	2013	2013-06-18	24	1	2	0	0	0	0	1	NA	NA	NA	NA	NA	0	PMC3688974	'This work is devoted to the memory of Dr. André Ménez, President of the French Natural History Museum, and world-renowned expert in the molecular and structural biology of animal toxins.'	17584737;8368530;16815919;8133080;15878862;18394763;12471126;8419369;23825678;3350004;15364925;18485004;9295323;10209039;12488533;10706708;11867717;9305882;10852927;15890656;10748046;15946677;16622007;11707459;12006581	2007-08-17;1993-07-01;2006-07-00;1994-03-10;2005-07-01;2008-05-19;2002-12-15;1993-01-15;2013-07-05;1988-03-01;2004-11-26;2008-06-00;1997-09-19;1999-04-19;2003-01-00;2000-03-15;2002-03-05;1997-09-26;2000-09-22;2005-07-22;2000-07-14;2005-07-15;2006-05-01;2002-02-08;2002-07-12	8
365	1	CARON, EMMANUELLE	16	2003	2013	2009-07-08	10	6	2	0	4	1	2	1	2	1	1	1	NA	0	PMC3689692	'We dedicate this manuscript to the memory of Emmanuelle Caron who passed away on 8 July 2009 before this work was completed.'	20665668;16406772;18201246;15561587;12791263;16434390;23805333;17202407;16567504;19690567;18492791;21605078;22454526;16585770;14970261;19926792	2010-11-01;2006-02-00;2008-05-00;2004-12-00;2003-06-00;2006-03-31;2013-06-28;2007-03-00;2006-03-27;2009-08-20;2008-06-01;2011-08-01;2012-06-15;2006-04-00;2004-03-01;2010-02-05	6
366	2	BENTIN, SHLOMO	41	1998	2018	2013-06-24	36	5	3	4	5	4	2	1	1	1	1	0	1	0	PMC3691146; PMC4309467	'This work is dedicated to the memory of Professor Shlomo Bentin, a mentor, a friend, an example scientist, and a great humanist.'; 'This paper is dedicated to Professor Shlomo Bentin.'	20133358;12127700;16699080;24698161;20493637;19500557;12208653;20169504;11934007;26942323;11814484;17214570;10648442;16859424;29567108;10859417;17499835;11525480;22349446;18037453;23826188;19653764;24338355;21098810;21287156;21359683;11577902;9844436;20843704;17608799;18083564;11595097;19451178;19400676;9643050;19217085;21482423;17689102;21707150;18727789;17062635	2010-10-00;2002-09-00;2007-04-00;2015-01-00;2010-11-00;2009-07-28;2002-11-00;2010-02-20;2002-03-00;2016-06-00;2002-02-00;2007-01-00;2000-02-00;2006-08-00;2018-05-00;2000-05-00;2007-07-00;2001-08-00;2012-04-00;2008-01-31;2013-07-05;2009-08-00;2014-02-00;2010-12-00;2011-03-00;2011-07-00;2001-09-00;1998-11-00;2011-06-00;2007-09-00;2008-02-15;2001-10-01;2009-06-00;2010-02-00;1998-07-00;2009-04-00;201…	3;20
367	1	CAPUTO, ANGELO ANTHONY	2	1996	2013	2013-06-30	1	1	0	0	0	0	0	1	NA	NA	NA	NA	NA	0	PMC3698583	'Sadly, our dear friend, colleague, mentor, and co-author Angelo Caputo passed away before this work was published.'	23833453;9468868	2013-05-00;1996-01-01	0
368	1	WANG, CHENGXING	1	2013	2013	2005-10-17	0	1	NA	NA	NA	NA	NA	NA	NA	NA	NA	NA	NA	1	PMC3706396	'The authors dedicate this report to Dr. Chengxing Wang, our well-loved and respected colleague, who passed away on October 17, 2005 at the age of 38 after battling cancer for two years.'	23874958	2013-07-23	0
369	1	TRABER, DANIEL L	280	1969	2015	2012-09-30	266	14	6	12	16	14	16	10	5	5	1	NA	NA	0	PMC3706920	'This work is dedicated to Prof. D.L. Traber, who passed away in September, 2012.'	21330947;10774613;21263377;21549507;20036926;12626333;21184738;8615490;9063784;17607158;12813368;8885086;8769804;11940759;9377885;8420736;24007892;19789459;8917035;24107637;17047520;2476828;15665728;12750450;3132721;21309735;8339755;7735964;23160521;1742859;1939302;20843269;24624312;23647086;9261904;2512015;1320032;12936906;10963536;9932695;12895141;3277589;18617332;1592731;8125871;8524947;220892…	2011-08-00;2000-04-25;2011-06-00;2011-12-00;2010-01-01;2003-07-00;2011-01-21;1996-04-00;1997-01-00;2007-12-00;2003-07-00;1996-09-00;1996-01-00;2002-04-00;1997-10-00;1993-01-00;2014-05-00;2010-06-00;1996-11-00;2013-12-00;2006-11-00;1989-01-01;2005-02-00;2003-06-00;1988-01-01;2011-05-00;1993-06-01;1994-04-00;2012-12-00;1991-09-00;1991-07-00;2010-10-00;2014-03-14;2013-05-00;1997-08-00;1989-11-00;199…
370	1	ROSQVIST, ROLAND	18	1995	2013	2013-01-19	17	1	1	1	0	1	1	1	NA	NA	NA	NA	NA	0	PMC3707855	'This paper is dedicated to the memory of our co-author and long-standing colleague Roland Rosqvist who died on January 19, 2013.'	7556059;16681842;15194159;22589714;8596454;21220342;29973832;23874749;19687205;8736538;10844661;11136471;8833841;12474400;8918459;8833843;17597003;12782482	1995-09-01;2006-06-00;2004-07-00;2012-05-17;1995-10-00;2011-01-25;2002-07-09;2013-07-23;2009-11-00;1996-05-00;2000-05-00;2001-01-00;1995-01-01;2002-12-12;1996-11-01;1995-01-01;2008-04-00;2003-06-00	7
371	1	SCHATZMAYR, HERMANN G.	65	1987	2013	2013-07-18	63	2	0	3	0	0	0	2	NA	NA	NA	NA	NA	0	PMC3715421	'In the memory of Hermann G. Schatzmayr.'	19010450;15003633;12751317;10419380;8348928;1297178;1342109;8544738;1842417;8107613;2087163;9266146;17392435;8524055;8731326;12386700;10738165;8385516;7581041;2170817;10492750;8731265;23875051;10779146;10614855;9698884;9830528;1285268;1645704;10674093;1343657;8139469;7509506;7572466;19261315;8520524;8731263;1342600;9566225;8284599;2593823;8762640;2167137;8731270;11685256;8278748;1313155;8736101;8…	2009-07-00;2004-03-12;2003-01-00;1999-05-00;1993-08-00;1992-11-00;1992-09-00;1995-05-00;1991-04-00;1993-07-00;1990-04-00;1997-07-00;2007-05-00;1994-10-00;1996-01-00;2002-09-00;2000-01-00;1993-02-00;1995-02-00;1990-01-00;1999-05-00;1995-11-00;2013-07-23;2000-03-00;1999-12-00;1998-03-00;1998-09-00;1992-01-01;1991-01-01;1999-07-00;1992-07-00;1993-10-00;1993-07-00;1995-02-00;2009-09-00;1995-03-00;199…	22
372	1	KIM, JUNWON	12	2008	2014	2013-07-18	9	3	3	1	0	0	4	3	1	NA	NA	NA	NA	0	PMC3715523	'This paper is dedicated to the memory of Junwon Kim, who deceased much too early.'	23874756;25455487;23159569;24900529;24008364;18350178;23206860;19253931;22305583;22374216;18482570;18401515	2013-07-23;2014-12-01;2012-12-15;2012-08-09;2013-09-00;2008-04-07;2013-01-01;2009-03-23;2012-03-01;2012-04-01;2008-08-01;2008-04-28	0
373	1	AGRAWAL, NEEMA	4	2002	2013	2013-07-26	3	1	0	0	0	0	0	1	NA	NA	NA	NA	NA	0	PMC3724176	'The manuscript is dedicated to the memory of Dr. Neema Agrawal who initiated the work but did not live long enough to see completion of the manuscript.'	14665679;23887392;15219846;12200317	2003-12-00;2013-07-28;2004-07-23;2002-09-00	1
374	1	TEUGJAS, HELE	4	2012	2013	2013-07-24	2	2	NA	NA	NA	NA	1	3	NA	NA	NA	NA	NA	0	PMC3726336	'a This work is dedicated to lecturer Hele Teugjas, who passed away during the preparation of this paper.'	23883520;23883540;24053778;22733813	2013-07-24;2013-07-24;2013-09-21;2012-08-17	0
375	1	LAHIRI, SUKHAMAY	69	1987	2013	2013-07-29	68	1	0	0	0	0	0	1	NA	NA	NA	NA	NA	0	PMC3726676	'We would like to dedicate this study in memory of Prof. Dr. Sukhamay Lahiri.'	10430959;8798814;8272593;9479664;7532900;8005877;8869566;11729936;2361886;7872075;14600837;7518700;2749032;9269405;1288149;7532899;1858849;2970107;8091022;17475674;7649925;9334986;9295213;11597588;7524121;1780602;9729380;1928325;9696275;7775326;2569454;10849673;11282352;10849705;9030278;8109402;9760057;9630601;9046009;8680875;9889924;2075296;8226509;1907986;16034640;2759947;10936597;9089537;36544…	1999-08-03;1996-01-01;1993-11-00;1997-12-11;1994-01-01;1994-03-00;1996-02-12;2001-12-04;1990-05-00;1994-01-01;2003-11-00;1994-01-01;1989-06-00;1997-01-01;1992-01-01;1994-01-01;1991-07-00;1988-06-00;1994-06-00;2007-08-00;1995-05-00;1997-09-10;1997-08-01;2001-10-19;1994-07-00;1991-11-00;1998-08-24;1991-10-00;1998-04-30;1995-03-00;1989-07-00;2000-06-13;2001-04-06;2000-06-13;1996-01-01;1993-01-01;199…	50
376	1	LANZENDORF, SUSAN E.	7	2006	2013	2013-07-29	6	1	1	1	1	1	0	1	NA	NA	NA	NA	NA	0	PMC3726782	'We, the co-authors, dedicate this manuscript to the memory of Susan Lanzendorf and her many contributions to the advancement of assisted reproduction.'	21353671;19268926;18692801;23922817;18249367;17207801;16580358	2011-05-00;2010-02-00;2009-07-00;2013-08-08;2008-10-00;2007-06-00;2006-04-00	3
377	3	BAKER, GREGORY L	10	2014	2019	2013-07-01	0	10	NA	NA	NA	NA	NA	NA	2	4	2	1	0	1	PMC3729411; PMC4077406; PMC4201358	'This manuscript is in memory of our friend and colleague Dr. Gregory Baker who passed away unexpectedly while this paper was being written.'; 'This manuscript is in memory of our friend and colleague, Prof. Gregory L. Baker, who passed away unexpectedly while this paper was under preparation.'; 'This manuscript is dedicated in memory of my advisor, Prof. Gregory L. Baker, who passed away unexpec…	24991290;26264507;25685199;26692601;29039228;27618498;25896363;31345048;25255205;26612504	2014-07-06;2015-09-02;2015-02-28;2015-12-30;2017-08-00;2016-12-00;2015-07-03;2019-04-00;2014-10-17;2016-01-02	0;1
378	2	PIRON, LAMBERTO	5	2004	2013	2011-01-03	3	2	0	0	1	0	0	0	0	2	NA	NA	NA	0	PMC3734026; PMC3844272	'Lamberto died on the 3 January 2011 after a long illness.'; 'On the January 3rd, 2011, Lamberto Piron died after a long illness.'	15370992;23914733;16181957;24319496;18633001	2004-06-00;2013-08-01;2005-09-00;2013-12-10;2008-07-18	1;3
379	1	ALEXANDER, DAVID	1	2013	2013	2013-08-05	0	1	NA	NA	NA	NA	NA	1	NA	NA	NA	NA	NA	0	PMC3734243	'This paper is dedicated to the memory of David Alexander.'	23940578	2013-08-14	0
380	1	SHIPMAN, W. MARK	1	2013	2013	2013-07-12	0	1	NA	NA	NA	NA	NA	1	NA	NA	NA	NA	NA	0	PMC3735924	'One of the authors, W. Mark Shipman, MD, died during the preparation of this study.'	23935697	2013-08-13	0
381	1	BEEVER, ROSS E	3	2001	2015	2013-08-02	1	2	0	0	0	0	0	1	0	1	NA	NA	NA	0	PMC3750655	'We would like to dedicate this publication to Ross Beever who died during the preparation of this manuscript.'	23915186;25813509;30823120	2013-08-02;2015-04-00;2001-05-00	0
382	1	NAGY, JUDIT	15	2004	2013	2013-06-15	14	1	3	2	3	1	1	1	NA	NA	NA	NA	NA	0	PMC3751546	'This article is dedicated to the memory of Dr. Judit Nagy without whom this pilot proteomic study could not have been initiated at Imperial College London.'	21136687;20461839;22373482;20665659;23767887;19325780;21956887;15887182;16315359;18601267;15231843;18297650;20730976;19133722;18393639	2007-04-00;2010-05-00;2012-03-01;2010-11-00;2013-06-15;2008-05-00;2011-11-00;2005-06-00;2005-11-07;2008-07-00;2004-09-10;2008-02-00;2010-08-00;2009-02-00;2009-01-00	4
383	1	ÖZÇELIK, HILMI	75	1995	2017	2013-04-02	67	8	4	5	5	8	7	3	3	2	0	1	NA	0	PMC3753249	'This study is dedicated to the memory of our esteemed collaborator Dr. Hilmi Özçelik who passed away on April 2, 2013.'	25681989;28376164;26307111;25342289;25052559;24756832;23853209;23704879;23319340;22874498;22874102;22729394;22669161;22351618;22253144;22247046;22053997;21890493;21835029;21593217;21483694;21314952;21207416;21169536;21118973;20830292;20379847;20212450;20300125;19920816;19656774;19283074;19229608;18843022;18785005;18330920;18194538;17683639;17680692;17594238;17567920;17531338;17264405;17221157;171…	2015-04-00;2017-04-01;2015-12-00;2014-10-23;2014-09-00;2014-09-00;2013-09-00;2013-05-21;2013-03-00;2012-09-00;2012-09-00;2012-08-00;2012-06-05;2012-04-00;2012-04-00;2012-02-15;2011-11-02;2011-12-01;2011-08-11;2011-08-15;2011-04-04;2011-02-11;2011-11-15;2011-01-19;2010-12-01;2010-09-07;2010-11-00;2010-07-00;2010-04-00;2009-12-15;2009-11-15;2009-03-13;2009-11-00;2008-10-00;2009-07-00;2008-04-00;200…
384	1	WALKER, JEFFERY W.	27	1996	2012	2012-07-31	26	1	3	2	0	1	0	1	NA	NA	NA	NA	NA	0	PMC3762267	'The author gives special thanks to Dr. Jeffery Walker who deceased during the preparation of this manuscript.'	17332141;15850569;15964917;16741014;18326801;24009825;9465056;10075681;17557938;11325717;9661146;9201032;11934831;9172772;12972433;10359078;9247196;10899038;17641226;9915769;21115695;12923217;11423418;17010989;9746499;10790160;18693272	2007-06-00;2005-05-00;2005-11-00;2006-06-00;2008-05-00;2012-07-00;1998-02-17;1999-03-19;2007-06-00;2001-05-00;1998-07-14;1997-07-00;2002-04-05;1996-05-00;2003-11-28;1999-05-07;1997-07-00;2000-07-00;2007-08-31;1999-01-08;2010-12-00;2003-11-01;2001-07-00;2006-11-00;1998-10-00;2000-05-01;2008-08-00	5
385	2	WOODS, VIRGIL L.	11	2004	2017	2013-09-05	5	6	1	2	0	0	0	1	2	2	0	1	NA	0	PMC3764022; PMC5476592	'Dedicated to the memory of Virgil Woods.'; 'This work is dedicated to the memory of Dr. Virgil L. Woods.'	18500818;25544560;24039559;25043026;19173595;25789870;24688060;16260760;19754155;14715906;28630467	2008-06-17;2015-01-22;2013-09-17;2014-08-14;2009-02-24;2015-08-00;2014-05-00;2005-12-00;2009-10-20;2004-01-20;2017-06-19	2;10
386	1	BARBAZAN, PHILIPPE	31	1991	2013	2009-06-30	27	4	0	1	3	1	4	2	1	1	0	1	NA	0	PMC3772072	'Sadly, Philippe passed away in June 2009 after months of courage fighting against cancer.'	12067829;24069463;12787736;20377733;18318938;18976565;15115129;16630387;16295539;18279078;17333731;10064916;21395418;16933934;17877215;18441407;19624476;18973442;12358618;9599321;9383761;10774655;1440788;9917566;9642481;9383769;10472450;9216865;1796230;7689635;8324856	2002-06-00;2013-09-27;2003-06-00;2010-03-00;2008-03-00;2008-11-00;2003-09-00;2006-04-00;2005-07-00;2008-03-00;2006-09-00;1998-11-00;2011-04-00;2006-09-04;2007-05-00;2008-03-00;2009-09-00;2009-02-00;2002-10-00;1998-03-00;1997-09-00;1999-09-00;1992-03-00;1998-11-00;1998-06-27;1997-09-00;1999-07-00;1997-07-00;1991-12-00;1993-06-00;1993-01-01	0
387	1	NDOBO, PIERRE	5	1996	2016	2013-01-21	3	2	0	1	0	0	1	1	0	0	1	NA	NA	0	PMC3772749	'Professor Pierre Ndobo, chief of the Department of Cardiology and Internal Medicine, Central Hospital, Yaoundé, passed away on January 21, 2013 in Paris.'	26988837;24396559;23308326;19152016;9026609	2016-05-00;2013-08-29;2012-09-30;2009-04-00;1996-01-01
388	1	LAW, BARBARA K. W.	3	2004	2013	2013-08-29	2	1	0	0	0	0	0	1	NA	NA	NA	NA	NA	0	PMC3773380	'We also wish to dedicate this work to the diseased Ms. Barbara K. W. Law.'	16387590;24073339;15316500	2006-01-00;2013-09-28;2004-08-00	1
389	2	KIBUUKA, LAURA	4	2013	2014	2013-05-09	1	3	NA	NA	NA	NA	NA	2	2	NA	NA	NA	NA	0	PMC3776213; PMC3896461	'This paper is dedicated to Laura Kibuuka.'; 'The authors dedicate this manuscript to the memory of Laura Kibuuka.'	24664141;24465863;24252244;23369985	2014-03-26;2014-01-28;2013-05-09;2013-04-00	0;1
390	1	DE KRAKER, JAN	25	1991	2015	2013-06-06	21	4	2	1	1	0	2	2	1	1	NA	NA	NA	0	PMC3779309	'Unfortunately Dr. J. de Kraker passed away during this study.'	23921531;25749049;2068157;25156758;8510241;8711502;8817208;20582946;11034807;7576976;23740371;7957353;18267358;12872361;19672975;8102298;1727210;1411617;11932913;9266191;22271712;19131773;10427490;15148555;22767130	2013-10-00;2015-03-30;1991-01-01;2014-12-00;1993-07-00;1996-06-00;1996-06-00;2010-08-00;2000-09-00;1995-01-01;2013-10-00;1994-07-00;2008-03-00;2003-07-15;2009-12-15;1993-06-00;1992-01-01;1992-02-00;2002-04-01;1997-08-00;2012-10-00;2008-12-00;1999-06-00;2004-08-00;2012-11-00	10
391	1	BILLUPS, LEONARD H.	2	2002	2013	2013-08-31	1	1	0	0	0	0	0	1	NA	NA	NA	NA	NA	0	PMC3783679	'We greatly appreciate the contribution of Dr. Leonard H. Billups (deceased), a board certified pathologist, in histopathological evaluation of the liver samples, and dedicate this article to his memory.'	12458634;24082506	2002-12-00;2013-05-00	1
392	3	JEANG, KUAN-TEH	13	2013	2015	2013-01-27	0	13	NA	NA	NA	NA	NA	8	3	2	NA	NA	NA	0	PMC3785488; PMC3961356; PMC4527285	'This paper is dedicated for the memories of the late Dr. Kuan-Teh Jeang who passed away on January 27th, 2013.'; 'This paper is dedicated to the memory of Dr. Kuan-Teh Jeang.'; 'This paper is dedicated to the memory of Dr Kuan-Teh Jeang.'	25126410;23747197;24086273;24008300;24651404;24158831;23645970;26035387;24586178;25701821;24278430;24268062;24075118	2014-08-16;2013-08-15;2013-10-03;2013-09-07;2014-03-00;2013-10-26;2013-03-01;2015-08-01;2014-02-00;2015-06-00;2013-11-22;2013-11-22;2013-12-00	0;1;2
393	1	PARIKH, SUJAL M.	3	2010	2013	2013-10-02	2	1	NA	NA	1	0	0	2	NA	NA	NA	NA	NA	0	PMC3788779	'This paper is dedicated to Sujal M. Parikh (RIP) who initiated this research project, but did not live to see its fruition.'	20718283;23468905;24098434	2010-04-00;2013-03-08;2013-10-08	2
394	1	HELLBOM, BENGT	14	1983	2013	2012-09-30	13	1	0	0	0	0	0	0	1	NA	NA	NA	NA	0	PMC3789632	'This publication is dedicated to the memory of Prof Bengt Hellbom, who was involved with this work and sadly passed away in September 2012.'	24098087;16531870;15168314;12224093;10900636;10637732;9299690;8540986;1774999;2349759;2918490;3552913;3804049;6418473	2013-10-08;2006-03-00;2004-05-00;2002-09-12;2000-06-00;1999-11-00;1997-09-00;1995-11-00;1991-01-01;1990-01-01;1989-01-00;1987-03-00;1986-11-00;1983-11-00	0
395	1	HALL, HEIKE	21	2007	2015	2013-10-07	18	3	3	2	2	3	5	3	1	1	NA	NA	NA	0	PMC3791455	'Warm memories and gratitude go to Dr. Heike Hall who passed away before the study was completed.'	22391877;18173226;23650277;21604243;22639093;18717536;24097079;21872325;19523683;22591454;20609470;25280844;18220797;26214193;23465832;22863378;21514664;22842036;21096451;19360887;17826828	2012-06-00;2008-02-00;2013-10-00;2011-05-15;2012-12-00;2008-09-00;2013-10-07;2011-12-00;2009-09-00;2012-06-13;2010-10-00;2014-09-00;2008-01-29;2015-01-00;2013-05-00;2012-11-00;2011-08-00;2012-12-00;2010-11-26;2009-10-00;2007-12-00	6
396	1	CARETTE, VINCENT	1	2013	2013	2011-01-31	0	1	NA	NA	NA	NA	NA	NA	NA	1	NA	NA	NA	0	PMC3794363	'Professor Vincent Carette, who helped initiate this research project, died suddenly in January 2011.'	24133471	2013-10-18	0
397	1	DA CRUZ E SILVA, EDGAR F.	21	2010	2016	2010-03-02	0	21	NA	NA	NA	NA	NA	3	2	1	7	2	4	2	PMC3795061	'Edgar F. da Cruz e Silva deceased on 2nd of March, 2010.'	24130861;23789093;20937087;24116158;25323962;23506001;23080069;21382349;22321011;25024339;25562328;21824145;26596547;26515131;26275498;25591988;25461922;23895272;23531501;20942790;20568292	2013-10-17;2013-05-15;2010-10-11;2013-10-12;2015-01-00;2013-03-18;2013-05-00;2011-11-15;2012-01-00;2014-07-16;2016-06-00;2011-12-00;2015-10-00;2016-01-00;2015-12-00;2015-01-16;2014-12-02;2013-09-00;2013-00-00;2010-12-00;2010-10-00	0
398	1	BASKURT, OGUZ K.	9	2011	2014	2013-09-30	7	2	NA	NA	NA	1	3	4	1	NA	NA	NA	NA	0	PMC3796705	'This paper is dedicated to our dear colleague Oguz, who passed unexpectedly while the manuscript was in production.'	21654059;23863281;24133519;23109549;23445627;22951622;24819864;22915493;22975932	2011-06-10;2013-07-19;2013-09-00;2013-01-01;2013-03-01;2012-09-07;2014-05-14;2012-11-00;2012-09-15	2
399	1	YAMAZAKI, KUNIO	32	1984	2014	2013-04-11	29	3	2	1	2	1	1	2	1	NA	NA	NA	NA	0	PMC3797728	'All the authors read and approved the final manuscript, with the exception of Dr. Yamazaki who passed away suddenly on 11 April 2013.'	21398415;9990056;12803907;11929982;20356897;22728785;24524972;10386388;3375818;15738081;2346465;17888797;23958471;1557381;24146753;10973487;6336559;15325225;24248957;15738195;8170979;7708694;20111698;8276453;18974891;18957300;2236049;2594776;1409930;9122173;18460805;1869306	2011-06-00;1999-02-16;2003-05-07;2002-04-16;2010-08-22;2012-08-20;2014-04-10;1999-07-01;1988-06-03;2005-01-00;1990-01-00;2007-09-25;2013-08-15;1992-04-01;2013-10-23;2000-09-12;1984-01-01;2004-09-00;1993-03-00;2005-01-00;1994-04-26;1995-03-28;2010-01-27;1994-01-01;2008-11-01;2009-01-08;1990-11-00;1989-12-00;1992-09-00;1997-03-18;2008-05-00;1991-01-01	14
400	1	SCOTT, WALTER A.	16	1989	2013	2013-01-28	15	1	1	0	1	1	1	1	NA	NA	NA	NA	NA	0	PMC3804459	'During the preparation of this article, Walter A. Scott passed away on January 28, 2013.'	11083661;9811824;21980583;16940076;12743270;22379084;11959594;18974785;24205077;9153415;2464591;15308646;15855493;17400246;10445025;20523911	2000-12-00;1998-11-10;2011-01-00;2006-11-00;2003-06-00;2012-05-00;2002-05-00;2008-11-01;2013-11-10;1997-05-13;1989-02-15;2004-10-29;2005-05-00;2007-05-25;1999-07-00;2010-01-28	8
401	1	MUNYAKAZI, LOUIS	1	2013	2013	2013-10-24	0	1	NA	NA	NA	NA	NA	1	NA	NA	NA	NA	NA	0	PMC3812033	'This paper is dedicated to the blessed memory of Prof. Louis Munyakazi, a co-author who passed away before the paper was accepted for publication.'	24205287	2013-11-10	0
402	1	MALZER, REINHARD	24	1995	2017	2013-04-13	19	5	3	0	1	3	0	3	1	0	1	1	NA	0	PMC3812852	'In memory of Reinhard Malzer, who died unexpectedly on 13 April 2013.'	24642406;27559978;24064228;28407232;23469826;22796542;21843222;21198560;21107264;19926386;18314248;18241970;18068888;17287061;17276575;16702474;15081190;11886738;9916635;9645579;9421020;8783410;8711485;7473978	2014-06-00;2016-08-00;2013-11-00;2017-06-00;2013-07-00;2013-01-00;2011-08-00;2011-06-00;2011-02-00;2010-01-00;2008-06-00;2008-05-00;2008-04-00;2007-06-00;2007-05-00;2006-05-23;2004-04-00;2002-03-00;1998-12-00;1998-06-00;1997-01-01;1996-06-00;1996-01-01;1995-10-00	0
403	1	BELÁGYI, JÓZSEF	3	2000	2013	2013-08-15	2	1	0	1	0	0	0	1	NA	NA	NA	NA	NA	0	PMC3824300	'Professor József Belágyi passed away during preparation of the manuscript.'	19348771;23949957;11005806	2009-04-08;2013-10-00;2000-12-29	1
404	1	SCHLAGHECK, THERESA	2	2013	2013	2013-11-13	0	2	NA	NA	NA	NA	NA	2	NA	NA	NA	NA	NA	0	PMC3826072	'This manuscript is dedicated to the memory of the late Theresa Schlagheck, a special colleague and friend.'	24312004;24336716	2013-12-07;2013-12-11	0
405	2	HERTZMAN, CLYDE	78	1987	2019	2013-11-12	73	5	2	4	6	3	4	4	2	1	0	0	0	1	PMC3827055; PMC4007631	'We dedicate this work to the memory of our recently deceased co-author Clyde Hertzman who played a central role in this study.'; 'We dedicate this work to the memory of our recently deceased co-author Clyde Hertzman, who played a central role in conceiving of this study and inspiring its completion.'	23297665;24933373;20147358;24828261;20959745;2305814;24265676;8495061;2617258;8184802;30176105;21416797;8139607;20022550;24618023;2107578;21119817;1585948;1904728;2731101;10230840;18806933;26351305;19030447;16783603;10026472;10856022;9065230;19124792;9665575;8976054;3232688;2807932;20070189;10972426;14993175;14561568;22809790;8890409;2583076;17130686;19436549;11005388;21369714;2766181;12636876;19…	2013-01-10;2011-01-00;2010-02-09;2014-05-14;2010-10-21;1990-01-01;2013-11-23;1993-06-00;1989-12-00;1994-03-00;2019-03-00;2010-11-00;1994-01-00;2010-03-00;2014-03-11;1990-01-01;2009-12-00;1992-01-01;1991-01-01;1989-07-01;1999-05-00;2008-12-00;2015-08-00;2007-10-00;2006-08-00;1998-04-00;2000-06-00;1997-01-00;2009-01-06;1998-06-00;1996-12-00;1988-01-01;1989-10-00;2010-01-15;2000-09-00;2004-03-02;200…	6;14
406	1	WANJIRU, EVA	5	2007	2013	2012-12-31	4	1	1	0	0	0	0	3	1	NA	NA	NA	NA	0	PMC3839905	'Co-author Eva Wanjiru tragically passed away in 2012 shortly after delivering her baby.'	22829650;22363489;22523268;24282605;17699645	2012-10-01;2012-03-01;2012-07-00;2013-11-28;2007-10-00	3
407	2	LESTER, HELEN	20	2013	2016	2013-03-02	0	20	NA	NA	NA	NA	NA	5	5	7	3	NA	NA	0	PMC3839936; PMC4664858	'Professor Helen Lester, our colleague, friend, and co-author, sadly passed away before the publication of this manuscript.'; 'Helen Lester, our great friend and colleague, who was a co-CI on National EDEN sadly died during the production of this paper.'	26621513;23703317;26685904;24282495;27131912;23735412;25541138;25999336;26559241;25303624;26294371;25107851;25583956;23800394;24252666;25912086;24968957;24428515;24190251;24089149	2015-11-30;2013-07-00;2015-12-00;2013-11-28;2016-07-00;2013-06-00;2015-02-00;2015-08-00;2015-11-11;2016-08-00;2015-12-00;2014-10-00;2015-12-00;2014-07-00;2014-10-00;2016-04-00;2014-07-00;2014-09-00;2013-11-04;2013-12-00	0;1
408	1	WIECHERT, JUTTA	1	2013	2013	2013-09-27	0	1	NA	NA	NA	NA	NA	1	NA	NA	NA	NA	NA	0	PMC3850657	'This manuscript is dedicated to the memory of Jutta Wiechert.'	24073785	2013-09-27	0
409	3	BRAUN, MATTHIAS	26	2006	2018	2013-12-03	17	9	2	4	3	2	3	1	4	2	1	0	1	0	PMC3851686; PMC6125244; PMC3879095	'We dedicate this paper to our colleague Matthias Braun, who died before the paper was published.'; 'This work is dedicated to the memory of our colleague Dr Matthias Braun, who passed away in 2013 and is remembered fondly by all who knew him.'; 'Tragically and unexpectedly Dr. Matthias Braun passed away far too young while this work was in press.'	18771934;20519125;20547976;22974438;17369816;21920790;22932785;20413510;19336690;26152717;19161389;22177710;17296927;21099266;18390794;30187652;22419980;24315372;17011501;19018564;25727015;24391482;27207556;25208758;24559918;24907310	2008-10-00;2010-06-09;2010-09-00;2012-09-15;2007-04-00;2011-12-00;2012-11-01;2010-07-00;2009-04-00;2015-08-28;2009-01-00;2012-03-00;2007-03-00;2009-09-00;2008-06-00;2018-09-00;2011-02-06;2013-12-03;2006-10-00;2009-06-00;2015-04-03;2014-01-00;2016-08-00;2014-12-00;2014-02-25;2014-09-01	15;17;21
410	1	REED, MICHAEL J.	15	2008	2015	2009-12-31	12	3	NA	NA	NA	NA	9	3	0	0	0	2	0	1	PMC3855596	'We would like to acknowledge the work of Prof Michael J. Reed who sadly passed away in 2009.'	18183589;18855575;18927286;24324595;18180093;18450955;26408684;19846905;23132791;18223236;18506995;18786604;19250195;18630502;17957467	2008-05-01;2008-10-00;2008-10-15;2013-12-11;2008-02-13;2008-08-00;2015-10-00;2009-10-00;2013-02-00;2008-01-15;2008-03-00;2009-03-25;2009-02-00;2008-05-00;2008-09-00	3
411	1	KEW, JAMES NC	1	2013	2013	2013-09-22	0	1	NA	NA	NA	NA	NA	1	NA	NA	NA	NA	NA	0	PMC3857325	'This paper is dedicated to the memory of James Kew.'	24053122	2013-09-22	0
412	1	HOCKEY, PHILIP A. R.	9	2008	2017	2013-12-04	6	3	1	1	0	0	2	3	1	0	0	1	NA	0	PMC3861557	'The authors would also like to use this opportunity to remember PAR Hockey, who sadly passed away during the drafting of this manuscript.'	24349296;28495052;28741828;18254860;18759778;24498273;24040296;23677348;22471769	2013-12-19;2017-06-00;2012-10-00;2008-02-00;2009-02-00;2014-02-06;2013-09-17;2013-07-07;2012-07-00	0
413	1	DUKE, TOM	5	2013	2014	2013-12-05	1	4	NA	NA	NA	NA	NA	2	3	NA	NA	NA	NA	0	PMC3863902	'This work is dedicated to the memory of Prof. Tom Duke who passed away suddenly during completion of this study.'	25485077;25485078;24463819;24305616;23345594	2014-12-06;2014-12-06;2014-03-15;2013-12-07;2013-03-00	3
414	1	DE VRIES, GARRY CORES	3	2009	2013	2013-12-03	2	1	NA	1	0	1	0	1	NA	NA	NA	NA	NA	0	PMC3866716	'During the study, Dr. Garry Cores de Vries, a coauthor of this paper, passed away, and the authors extend our sincere condolences to his family, friends, and colleagues.'	24368914;21266749;19631095	2013-12-26;2011-00-00;2009-08-00	0
415	1	THORPE, PHILIP E.	45	1989	2018	2013-03-31	39	6	0	1	1	5	0	2	1	1	1	0	1	0	PMC3868598	'This report is dedicated to the memory of Dr. Philip E. Thorpe (1951-2013), who passed away in March 2013.'	26550540;21843081;9581838;15746060;21989064;14760060;15899833;27463336;9788617;8534871;29290843;9837760;16353142;14511401;12549858;11196310;16905548;11016638;12615734;20433993;7846113;10874493;21472134;24367699;21123944;9815965;21557977;24777853;24735771;17785577;19887482;1394221;7591287;12414638;8999802;9755838;1954343;7736519;12459374;7692443;15967101;8397766;2463099;9244180;8212309	2015-11-10;2011-08-00;1998-05-01;2005-02-15;2011-11-01;2004-01-15;2005-05-15;2016-07-28;1998-10-15;1995-01-01;2018-01-02;1998-11-27;2006-05-15;2003-07-00;2003-01-29;2001-01-00;2006-10-06;2000-09-15;2003-03-01;2010-04-00;1994-10-00;2000-05-00;2011-04-00;2013-12-25;2011-01-00;1995-12-00;2011-06-24;2013-10-00;2014-05-00;2007-09-01;2009-11-15;1992-11-01;1995-11-27;2002-11-01;1997-01-24;1998-09-01;199…	23
416	1	SHAFAGHI, BIJAN	3	1997	2015	2012-12-31	1	2	0	0	0	0	0	1	0	0	1	NA	NA	0	PMC3876560	'This paper is dedicated to the memory of Dr. B. Shafaghi, our colleague who played an instrumental role in driving the research on the field of neuropharmacology in Shahid Beheshti University of Medical Sciences and recently passed away unexpectedly.'	25317188;9407554;26185505	2012-01-01;1997-01-01;2015-07-18	0
417	1	ANTONOV, ANTON	1	2014	2014	2013-12-31	0	1	NA	NA	NA	NA	NA	NA	1	NA	NA	NA	NA	0	PMC3876993	'Dr. A. Antonov died during the writing of this paper.'	24391725	2014-01-07	0
418	1	BORTOLOTTI, GARY	26	2001	2015	2011-12-31	20	6	3	2	3	2	2	1	1	1	1	3	NA	0	PMC3877000	'This manuscript is dedicated to our co-author, Dr. Gary Bortolotti, who was actively involved in this study beginning in 2007, and passed away in 2011.'	12695990;14710594;28547617;19411541;18295983;12905123;16854788;19319197;12627642;16624312;25540279;16169079;24391720;14587909;20945774;26380707;26348294;16769163;21632628;19850385;16445099;21412426;18801453;18569622;23666371;17165104	2003-01-00;2003-11-28;2001-01-00;2009-05-00;2008-05-00;2003-05-00;2006-09-00;2009-03-26;2003-03-00;2006-09-01;2015-02-07;2006-02-00;2014-01-07;2003-11-00;2010-09-00;2015-09-00;2015-09-08;2007-01-00;2012-01-07;2010-03-00;2005-12-00;2011-03-11;2008-12-00;2008-06-24;2013-11-00;2007-02-00	12
420	1	JOSHI, DURGA DATT	21	1981	2014	2013-11-25	18	3	0	0	0	0	3	1	2	NA	NA	NA	NA	0	PMC3879239	'We would like to dedicate this manuscript to the memory of Dr Durga Datt Joshi, who passed away on 25 November 2013.'	24392178;24416402;24107212;23671964;23034379;22587420;17370676;17135520;16554871;15978729;12781386;12041612;12041595;9656344;7979638;1840854;2289296;3206068;3570627;6438353;7343600	2014-01-07;2014-01-09;2013-12-00;2012-06-00;2012-05-00;2012-12-00;2006-03-00;2006-10-00;2005-04-00;2005-09-05;2003-06-00;2002-06-04;2002-06-04;1997-01-01;1994-10-00;1991-12-00;1990-01-01;1988-11-00;1987-03-00;1984-12-14;1981-09-00	0
421	1	VAN CLEYNENBREUGEL, JOHAN	8	2002	2010	2010-04-01	7	1	1	1	0	0	0	1	NA	NA	NA	NA	NA	0	PMC3886045	'ACKNOWLEDGMENTS AND DISCLOSURE STATEMENTS We would like to acknowledge the immense amount of work put into the initial project by Professor Johan van Cleynenbreugel, Oral Imaging center, Faculty of Medicine, Catholic University of Leuven, Leuven, Belgium, who passed away during the course of this research.'	24421963;16935718;16685927;15317195;12562376;12381066;12173879;11868078	2010-01-01;2006-09-00;2005-00-00;2004-07-00;2003-02-00;2002-09-00;2002-00-00;2002-01-00	0
422	3	PÉREZ-PAYÁ, ENRIQUE	25	2005	2018	2014-01-09	16	9	2	0	4	2	1	4	3	0	1	1	NA	0	PMC3886985; PMC4203855; PMC4624680	'This paper is dedicated to the memory of Professor Enrique Pérez-Payá.'; 'This paper was dedicated to the memory of Enrique Pérez-Payá.'; 'This paper is dedicated to the memory of Professor Enrique Pérez-Payá.'	21340509;21659333;24416260;26493876;26361785;28028215;24551487;18076077;19021159;24675881;22065589;19039815;17266597;24905660;23437261;17408805;18247449;24900507;26193352;25330150;20099266;16789732;16534749;29541394;16215260	2011-05-00;2011-09-15;2014-01-15;2015-10-26;2015-11-00;2017-01-10;2012-02-00;2008-06-00;2009-02-00;2014-03-29;2011-12-30;2009-01-00;2007-02-03;2014-08-15;2013-02-26;2007-05-00;2008-07-00;2012-07-12;2015-07-21;2014-10-21;2011-07-00;2006-06-29;2006-04-00;2018-02-16;2005-12-09	2;4;19
423	1	MALCONTENTI-WILSON, CATHY	15	2005	2015	2013-10-31	13	2	4	0	1	0	2	3	0	1	NA	NA	NA	0	PMC3892792	'This publication is dedicated to Cathy Malcontenti-Wilson, a dear colleague and co-author who prematurely succumbed to cancer while this work was under review.'	20579075;18199210;21035136;18043126;25999256;22100495;17671895;23485871;16028287;24403226;18953175;23110972;18069095;17376054;17695520	2010-08-00;2008-01-00;2012-04-00;2008-01-00;2015-07-00;2012-04-01;2007-08-00;2013-05-15;2005-08-01;2013-10-00;2008-10-28;2013-01-00;2008-01-10;2007-04-00;2007-07-00	9
424	1	HULÁK, MARTIN	1	2014	2014	2012-08-29	0	1	NA	NA	NA	NA	NA	NA	NA	1	NA	NA	NA	0	PMC3893428	'Dr. M. Hulák passed away on August 29, 2012.'	24410899	2014-01-10	0
425	1	SCHAFFER, PRISCILLA A.	28	1989	2014	2014-01-20	27	1	2	0	0	0	0	1	NA	NA	NA	NA	NA	0	PMC3895905	'This paper is dedicated to the memory of Dr. Priscilla Schaffer, an extraordinary virologist and a wonderful colleague and mentor.'	17207829;16571817;24441171;16352568;16188981;19535441;16973544;17126870;11967293;11112495;14610183;9223477;2554573;9223478;19570862;12669027;9557715;7853470;2535723;9557644;9094630;2178004;16611913;17634223;8764087;17553869;9620991;9478893	2007-05-10;2006-04-00;2014-01-20;2006-01-00;2005-10-00;2009-09-00;2006-10-00;2007-04-10;2002-05-00;2000-12-05;2003-12-00;1997-08-00;1989-11-00;1997-08-00;2009-09-00;2003-04-00;1998-05-00;1995-03-00;1989-01-00;1998-05-00;1997-05-00;1990-08-00;2006-05-00;2007-10-00;1996-08-00;2007-09-00;1998-07-00;1998-02-27	0
426	1	ZHU, YUYAN	11	2008	2014	2014-01-01	10	1	1	3	2	1	0	1	NA	NA	NA	NA	NA	0	PMC3898533	'This work is dedicated to the memory of Dr. Yuyan Zhu.'	22085641;18789000;21273420;18478117;19294002;19900216;24466509;20096749;20542014;20463404;18366296	2012-03-00;2008-10-00;2011-01-26;2008-05-14;2009-03-19;2011-02-00;2014-01-01;2010-03-08;2010-07-30;2010-05-14;2008-06-00	6
427	1	TONG, WILSON S.	1	2014	2014	2013-09-30	0	1	NA	NA	NA	NA	NA	NA	1	NA	NA	NA	NA	0	PMC3901772	'We dedicate this manuscript to Dr. Wilson Tong, who passed away in September, 2013.'	24475273	2014-01-30	0
428	1	SUTHERLAND, ROBERT L	262	1987	2020	2012-10-31	237	25	10	14	16	14	12	12	12	6	1	1	0	2	PMC3903446	'We would also like to mark the contribution of Robert L. Sutherland, who sadly passed away in October 2012.'	19270750;19100308;7849266;9671459;11590147;1562509;7981461;2206558;9099745;7753832;2751660;1457040;2161413;11454669;9747885;10537323;7970720;26909265;22220202;20473028;1654997;19614764;1428232;23876235;20056651;11337496;23439753;22958871;19773444;9033630;8945620;1918012;10713180;9079677;1517234;19701242;12036924;16267837;24929644;24676805;2379149;8836162;12454109;11581254;15867264;25695794;197512…	2009-03-10;2009-03-25;1994-10-00;1998-08-00;2001-12-14;1992-03-00;1994-01-01;1990-01-01;1997-04-18;1995-05-09;1989-07-14;1992-12-00;1990-05-00;2001-07-15;1998-08-27;1999-10-15;1994-12-00;2013-02-00;2012-01-06;2010-05-15;1991-10-00;2009-07-00;1992-11-11;2013-11-00;2010-01-00;2001-07-13;2013-04-01;2012-09-07;2009-10-01;1997-01-27;1996-11-15;1991-10-05;2000-04-00;1997-03-28;1992-09-05;2009-09-00;200…	0
429	3	MASQUELIER, BERNARD	69	1991	2015	2013-03-31	63	6	4	3	7	6	4	3	1	2	NA	NA	NA	0	PMC3903565; PMC4319483; PMC4466260	'We would like to dedicate this manuscript to Bernard Masquelier (1963–2013), a bright virologist and mentor.'; 'This article is dedicated to the memory of Bernard Masquelier, who died in March 2013.'; 'Dr Bernard Masquelier sadly passed away in March 2013.'	21354861;17668565;7533640;16286052;16556509;16372300;21525020;12596719;11468425;1375948;16816563;1707962;17310827;15977249;20436677;17533166;25336166;21555827;8940438;8605588;21464245;12404170;1348865;23798669;20530226;19578240;11353634;15797369;26068869;24475178;10682151;10886745;9498013;8594241;19279445;14576131;11579238;16284524;23404192;20965891;18240870;22848481;22733652;22267476;19901096;22…	2011-05-00;2007-08-03;1995-04-01;2005-12-00;2006-06-00;2006-02-00;2011-07-00;2003-01-01;2001-08-01;1992-05-00;2006-06-12;1991-01-01;2007-02-22;2005-08-00;2010-04-26;2007-10-00;2015-03-00;2011-05-11;1996-12-00;1996-04-15;2011-06-00;2002-11-15;1992-01-00;2013-11-00;2010-08-00;2009-07-07;2001-06-00;2005-05-00;2015-06-13;2014-01-30;2000-02-22;2000-05-00;1997-11-00;1996-02-28;2009-03-27;2003-11-00;200…	16;28;29
430	1	BARKER, DAVID J. P.	17	2002	2014	2014-01-29	15	2	0	1	2	1	2	2	NA	NA	NA	NA	NA	0	PMC3906150	'Professor Barker (now deceased) contributed actively to the design of this study, to discussion of the interpretation of the results, and he saw drafts up to the latest Researchers interested in using HBCS data must obtain approval from the Steering Committee of the Helsinki Birth Cohort Study.'	24489908;26009090;23787713;25332324;12817108;20309992;24159068;23035700;17218608;12367816;12359972;16251536;16439838;18360965;21166711;17124527;16049070	2014-02-04;2011-07-00;2013-09-00;2014-11-00;2003-07-00;2010-07-00;2013-10-00;2012-09-00;2007-02-00;2002-11-00;2002-10-00;2005-10-27;2006-01-28;2008-03-26;2011-05-00;2006-12-00;2005-09-00	0
431	1	ADIB-CONQUY, MINOU	43	1999	2018	2013-11-30	37	6	2	2	7	1	4	2	3	1	0	1	1	0	PMC3909292	'This manuscript is dedicated to our distinguished and bright colleague, Dr. Minou Adib-Conquy, who supervised this work and who passed away in November, 2013.'	29959455;12032143;22105606;15579372;20493961;17558349;12525572;24366517;17044947;22719987;15264400;24501201;28223370;22825451;12803883;17118979;20584346;14620132;18026571;24498223;20001600;16021602;12738604;17464119;11069829;19710099;19132187;22566566;17428476;20377900;11521088;20855622;20385017;16850005;25202829;23443666;16340435;10330274;11435482;21209364;19638210;18054497;23775124	2018-07-00;2002-08-02;2012-03-30;2005-01-07;2010-09-00;2007-10-00;2003-01-00;2014-03-00;2006-10-19;2012-06-22;2004-07-22;2014-03-01;2017-05-15;2012-10-00;2003-06-14;2007-02-00;2010-06-30;2003-11-19;2008-01-00;2014-02-06;2010-01-15;2005-08-00;2003-07-15;2007-04-28;2000-11-00;2010-10-00;2009-01-00;2012-06-15;2007-07-31;2010-04-08;2001-08-25;2010-10-05;2010-04-14;2006-09-00;2015-01-00;2013-04-12;200…	19
432	1	HOLM, MAGNUS	13	2006	2018	2012-09-30	4	9	1	2	0	0	0	0	2	3	1	1	1	1	PMC3911981	'This article is dedicated to the memory of our colleague, fellow author and dear friend Magnus Holm, who sadly passed away in September 2012.'	24498334;26714275;28584104;23624715;17965270;24838976;16339850;18796637;23733077;19704462;24586210;29259103;27325768	2014-02-06;2015-12-00;2017-06-20;2013-04-00;2007-10-00;2014-05-00;2006-01-00;2008-09-00;2013-08-00;2008-08-00;2014-02-00;2018-03-00;2016-07-05	0
433	1	WHITELAM, GARRY C.	41	1988	2014	2014-02-03	40	1	3	0	0	0	0	1	NA	NA	NA	NA	NA	0	PMC3912152	'We would like to acknowledge the contribution of Professor Whitelam who died during the production of this manuscript.'	17174270;17435282;19058035;24498433;7840843;10381087;10556547;8251638;7950386;9010935;8364355;17652380;15243046;10699586;1487150;19249207;11252806;10648933;15894550;12953105;16640600;10679216;19563438;7951335;1703731;24220868;9011093;17346261;17012604;14668869;9225864;10069829;12644683;17965713;16667711;16096972;14673030;16653143;24221928;8919908;9724694	2007-02-02;2007-02-00;2009-03-00;2014-02-06;1993-01-01;1999-05-00;1999-08-31;1993-11-00;1994-08-00;1996-12-00;1993-07-00;2007-10-00;2004-07-00;2000-03-06;1992-12-15;2009-03-10;2000-11-00;1999-12-10;2005-08-00;2003-09-00;2006-05-00;2000-02-16;2009-10-00;1994-09-00;1990-08-15;1988-12-00;1996-12-00;2007-04-00;2006-10-00;2003-12-11;1997-06-00;1999-03-00;2003-03-00;2007-11-00;1990-09-00;2005-08-13;200…	3
434	1	DORTAJ RABORI, ESHAGH	2	2013	2014	2013-12-31	0	2	NA	NA	NA	NA	NA	1	1	NA	NA	NA	NA	0	PMC3914490	'Eshagh Dortaj Rabori , one of corresponding author of this article, passed away.'	24520489;25558380	2013-10-00;2014-10-05	0
435	1	WIESLANDER, ÅKE	8	2007	2016	2014-02-06	5	3	0	0	2	1	0	2	0	1	NA	NA	NA	0	PMC3916417	'Dedication We dedicate this article to the memory of our colleague and friend Åke Wieslander, whose knowledge and insights were fundamental to our work.'	24516600;27025525;24726609;22560731;21648951;21506606;17804396;17697098	2014-02-12;2016-01-28;2014-07-00;2012-06-06;2011-08-05;2011-05-31;2007-09-00;2007-09-00	0
436	1	MENG, FANJUN	4	2011	2017	2011-07-03	1	3	NA	NA	NA	NA	NA	1	1	0	1	0	0	1	PMC3922161	'This work is dedicated to the memory of the co-author Dr. Fanjun Meng, who tragically passed away on July 3 rd , 2011.'	24472655;22587708;21595948;28608207	2014-01-28;2012-05-15;2011-05-19;2017-06-14	0
437	1	JAMIR, LANU	1	2013	2013	2014-01-31	0	1	NA	NA	NA	NA	1	NA	NA	NA	NA	NA	NA	0	PMC3924451	'This paper is dedicated to the memory of Lanu Jamir, veterinarian from Nagaland.'	24368430	2013-12-24	0
438	1	CHINEN, HIROSHI	6	2009	2017	2014-02-28	4	2	1	2	0	0	1	1	0	0	1	NA	NA	0	PMC3925391	'All of the authors extend their deepest sympathy and condolences to the family of Dr Hiroshi Chinen, who sadly passed away in the middle of this study.'	24023493;28197769;24013298;20411097;21172294;21253309	2013-09-07;2017-04-00;2014-02-00;2010-02-00;2009-12-00;2010-12-00	2
439	1	NELSON, SIDNEY D.	83	1987	2016	2014-01-20	80	3	0	1	2	4	0	2	1	1	NA	NA	NA	0	PMC3926121	'We dedicate this work in memory of Dr. Sidney Nelson.'	15901913;22329513;15588723;9875304;2281334;1686244;10387061;2338648;8145237;8723729;1981734;11095574;1686249;2364069;2571471;2188567;17702527;22402285;2069026;24563856;2303440;8441997;16678137;9280403;1676635;26746206;21329376;9024171;2519230;8841146;2299585;10220485;2781565;23150942;16135658;9321518;2113048;1441606;12022883;14625345;9653949;16959210;2133097;16579592;3252034;8914842;26056430;1581…	2005-08-00;2012-04-16;2005-01-01;1998-11-00;1990-11-00;1991-09-00;1999-06-22;1990-05-00;1994-03-18;1996-05-00;1990-09-00;2000-12-00;1991-09-00;1990-05-22;1989-07-00;1990-01-01;2007-09-00;2012-03-30;1991-01-01;2014-02-25;1990-02-25;1993-02-00;2006-06-28;1997-08-00;1991-03-00;2016-12-00;2011-04-18;1997-01-00;1989-01-00;1996-09-00;1990-01-00;1999-05-00;1989-09-15;2012-11-27;2005-12-00;1997-10-00;199…	19
440	1	ETCHEGOIN, PABLO	15	2009	2014	2014-02-10	13	2	2	3	3	5	0	2	NA	NA	NA	NA	NA	0	PMC3934801	'This article is dedicated to the memory of Professor Pablo Etchegoin.'	19166340;20377210;22571823;24660065;19807188;22224704;25277821;22894881;22286367;21322587;20210327;21264391;22175443;20481553;21985399	2009-02-25;2010-05-06;2012-06-05;2014-03-25;2009-10-14;2012-01-10;2014-11-21;2012-09-18;2012-03-07;2011-03-15;2010-04-01;2011-03-14;2012-01-26;2010-06-22;2011-11-09	3
441	2	BIERHAUS, ANGELIKA	68	2002	2017	2014-02-26	59	9	6	5	6	8	3	4	3	1	1	NA	NA	0	PMC3935881; PMC4392170	'We would like to dedicate this paper to our colleague Dr. Angelika Bierhaus who sadly passed away while this study was being conducted.'; 'We would like to dedicate this paper to our colleague Dr Angelika Bierhaus who sadly passed away while this study was being conducted.'	25720601;28601908;18448794;19687358;19675139;15258789;21970746;23114885;19005067;19684430;21389321;17126664;12453911;18574060;24723555;18226173;22633472;21418204;20962515;15793201;19401390;17981300;22955189;22619480;18221415;15983216;18448798;21558372;25322843;23284878;12606501;12530323;21719015;14611740;19387112;24945577;16644647;21266652;15562208;25784666;22338101;20407037;16319192;12578963;254…	2015-05-00;2017-09-00;2008-04-00;2009-09-01;2009-11-00;2004-07-00;2011-10-04;2012-12-20;2008-11-12;2009-08-18;2011-05-12;2006-12-01;2002-12-00;2008-06-24;2014-06-00;2008-01-30;2012-07-00;2011-11-00;2010-10-22;2005-04-00;2009-09-00;2008-06-01;2012-10-15;2012-05-24;2008-03-00;2005-07-00;2008-04-00;2011-06-00;2015-02-00;2013-01-04;2003-03-00;2003-01-18;2011-11-00;2003-12-00;2009-04-24;2014-08-00;200…	0
442	4	NAGARAJU, JAVAREGOWDA	13	2013	2018	2012-12-31	0	13	NA	NA	NA	NA	NA	NA	1	5	4	2	0	1	PMC3937577; PMC4256415; PMC4522600; PMC4625160	'Javaregowda Nagaraju passed away on 31 December 2012 and this article is dedicated to his memory.'; 'Dedication This work is dedicated to the memory of our colleague Javaregowda Nagaraju, who unexpectedly passed away during the last phases of the research project and the preparation of the manuscript.'; 'This work is sincerely dedicated in memory of Dr. J. Nagaraju.'; 'This work is dedicated to …	29932063;24704121;25474564;26293787;26594380;26235912;26433868;24616556;26553298;27260399;24917567;24826901;23821615	2018-06-00;2014-08-00;2014-12-05;2015-08-21;2015-11-26;2015-08-03;2016-02-00;2014-03-13;2015-11-10;2016-08-00;2014-08-00;2014-08-00;2013-09-04	0;1;2
443	1	RUDI, EDI	1	2013	2013	2013-10-27	0	1	NA	NA	NA	NA	NA	1	NA	NA	NA	NA	NA	0	PMC3938179	'This paper is dedicated to the late Dr Edi Rudi, a pioneer of coral research in Aceh and a great friend.'	24627789	2013-01-01	0
444	1	BRANCATI, FREDERICK L.	34	1992	2017	2014-01-31	30	4	3	0	4	1	2	2	1	0	1	NA	NA	0	PMC3943994	'This paper is in memory of our mentor, colleague, and friend, Dr. Frederick L. Brancati.'	21618575;20208238;22492832;15109313;23228646;25199672;21788574;24028238;23860722;12663582;17638715;1545474;19114173;1740860;18219539;17284636;18997682;7494564;23996977;12809815;22002645;27351077;12079708;19277790;16855200;14679273;25374036;21115865;12191981;10448782;11874932;16271919;10738048;12900806	2011-09-02;2007-01-01;2012-05-00;2004-05-00;2007-12-01;2014-09-08;2011-09-00;2013-11-00;2013-12-00;2003-04-00;2007-09-18;1992-04-01;2009-01-00;1992-03-11;2008-05-00;2007-04-00;2009-02-00;1996-01-04;2014-01-00;2003-05-00;2011-11-00;2017-05-00;2002-06-15;2009-05-00;2006-05-00;2003-12-17;2015-02-00;2011-01-01;2002-09-00;1999-08-09;2002-03-00;2005-11-00;2000-03-30;2003-08-00	18
445	1	MAGUIRE, DAVID	12	2008	2014	2014-02-12	10	2	2	0	1	4	2	2	NA	NA	NA	NA	NA	0	PMC3944901	'Finally, this paper is dedicated to the memory of Dr. David Maguire, one of the primary authors who helped conceive the experiments, analyze the data, and write an early draft.'	21445788;23852502;19616745;22879026;22879058;19227448;18506399;24729208;24059680;24688546;22879033;22259094	2011-03-30;2013-07-16;2009-08-01;2012-08-11;2012-08-11;2009-02-21;2008-09-00;2014-04-15;2013-10-00;2014-04-02;2012-08-11;2012-01-20	9
446	1	AVLUND, KIRSTEN	95	2002	2016	2013-09-01	68	27	4	3	3	8	12	4	21	1	2	NA	NA	0	PMC3945148	'We remember professor Kirsten Avlund who passed away too early September 2013 for her great contribution to our work.'	24304678;24693429;26858531;26537502;24504008;24584258;24584261;24297217;24584259;24149432;24584260;25352824;24584257;24578157;24584262;24584263;26188599;24637677;25268115;24430582;24584264;24986784;24062410;23973252;23757094;23665642;23093718;23035883;22967457;22980533;23112910;22869899;23611836;22732328;22702341;22685239;22656647;22973515;28798655;28798652;22016363;22320290;21797832;21764144;217…	2013-11-00;2014-04-03;2016-02-10;2015-11-04;2014-05-00;2014-02-00;2014-02-00;2014-02-00;2014-02-00;2014-02-00;2014-02-00;2014-10-30;2014-02-00;2014-09-00;2014-02-00;2014-02-00;2016-01-00;2014-07-00;2014-10-01;2014-06-00;2014-02-00;2014-12-00;2014-02-00;2014-11-00;2014-04-00;2013-11-00;2013-12-00;2012-10-00;2013-03-00;2012-10-00;2012-09-00;2012-10-00;2012-07-27;2012-10-00;2012-07-00;2012-06-00;201…	0
447	1	BANERJEE, OVIK	2	2014	2014	2014-02-28	0	2	NA	NA	NA	NA	NA	2	NA	NA	NA	NA	NA	0	PMC3945591	'We would like to express our gratitude and appreciation for our co-author, Ovik Banerjee, who passed away shortly before this paper was accepted for publication.'	24566046;24883249	2014-02-21;2014-05-22	0
448	1	NAVA-FERNÁNDEZ, LUIS ALONSO	2	2007	2014	2014-03-26	1	1	0	0	0	0	0	1	NA	NA	NA	NA	NA	0	PMC3966834	'This paper is dedicated to Luis Alonso Nava-Fernández (whose ideas inspired this work) who died last year.'	17434159;24671204	2007-11-00;2014-03-29	1
449	1	TEVZADZE, GELA	1	2014	2014	2012-08-31	0	1	NA	NA	NA	NA	NA	NA	NA	1	NA	NA	NA	0	PMC3967979	'With great sadness we report that Gela Tevzadze passed away in August 2012.'	24478451	2014-04-00	0
450	2	SHEVELEV, IGOR	13	2002	2014	2012-12-31	12	1	1	1	0	0	0	0	0	1	NA	NA	NA	0	PMC3977967; PMC4454674	'We dedicate this article to I. Shevelev who passed away in 2012.'; 'This paper is dedicated to the memory of our valued colleague, Dr. Igor Shevelev.'	24710081;18682526;17705817;16556228;16174846;15573140;15314187;15136041;14627824;12806015;12683997;11988770;11886860	2014-04-09;2008-09-00;2007-08-16;2006-04-00;2005-09-20;2004-12-00;2004-06-22;2004-05-28;2003-12-01;2002-02-01;2003-04-18;2002-05-00;2002-05-24	0
451	1	WORTHAM, KATHLEEN	1	2014	2014	2014-01-31	0	1	NA	NA	NA	NA	NA	1	NA	NA	NA	NA	NA	0	PMC3978813	'We dedicate this paper to the memory of our friend and colleague Kathleen Wortham, whose enthusiasm and commitment to the search for new cancer therapeutics are reflected in this work.'	24089139	2014-01-00	0
452	1	YANO, DAISUKE	2	2003	2014	2004-11-30	1	1	NA	NA	NA	NA	1	0	0	0	0	0	0	1	PMC3982123	'We dedicate this article to the memory of Daisuke Yano who passed away in Nara in November 2004.'	12815100;24486761	2003-07-08;2014-04-00	1
453	1	PECK, KONAN	13	1996	2017	2014-03-31	10	3	0	0	0	0	2	2	0	1	1	NA	NA	0	PMC3982196	'The authors would like to dedicate this paper to the memory of Dr. Konan Peck, who passed away during the period of this research.'	9105179;15671543;24397988;24594844;28362321;17178872;27101438;15243142;9661888;23791505;10970827;23420440;8604325	1997-04-01;2005-01-01;2014-03-00;2014-03-04;2017-03-31;2006-12-15;2016-05-18;2004-07-08;1998-07-01;2013-09-00;2000-09-00;2013-08-00;1996-02-15	3
454	1	ROMBAUT, BART	43	1989	2015	2014-04-10	40	3	1	3	2	4	0	3	1	NA	NA	NA	NA	0	PMC3983060	'This article is dedicated to Prof. B. Rombaut who unexpectedly passed away.'	22688388;19019614;24501405;26014941;1846498;22986134;1317596;25298084;2153149;21371506;2176223;2161045;20566349;1703372;9722884;21251787;18680564;11274867;11038388;9266976;22906690;16798672;1716654;2162113;20549494;11228359;1688474;8854015;8083982;22216446;22659068;2549918;15567031;24722756;11080541;7962262;18294707;14623610;17454448;9645995;12972095;12093495;15168800	2012-05-29;2009-11-01;2014-04-00;2015-08-00;1991-02-00;2012-10-17;1992-01-01;2014-12-00;1990-01-05;2011-05-00;1990-09-00;1990-05-00;2010-08-00;1991-02-00;1998-09-02;2011-04-28;2008-08-04;2001-04-00;2000-11-00;1997-08-00;2012-12-00;2006-04-00;1991-09-00;1990-07-00;2010-09-00;2001-02-28;1990-01-00;1996-01-01;1994-10-00;2010-10-00;2012-10-00;1989-01-01;2005-01-00;2014-04-00;2000-10-00;1994-06-00;200…	0
455	1	WIDOM, JONATHAN	40	1993	2015	2014-04-15	35	5	1	1	2	3	2	3	2	NA	NA	NA	NA	0	PMC3983907	'Dedicated to the memory of Jonathan Widom who guided the initial stages of the project.'	24673249;24737863;23413004;25992972;20576140;9368751;18787693;9417638;10804504;9811600;22722846;24889621;24277842;9646870;22929776;8683566;22298788;17373856;16287970;25620396;21821044;19701201;17309840;21669206;18485363;15580276;15258568;11073987;9514715;8604131;10764592;8637011;8415708;11286549;7490738;9037027;10372366;10329138;9405153;10686097	2014-09-00;2014-04-15;2013-04-00;2015-05-21;2010-06-24;1997-10-01;2008-09-12;1997-12-12;2000-05-11;1998-11-05;2012-06-28;2014-06-17;2013-12-10;1998-07-01;2012-08-30;1996-06-21;2012-03-16;2007-04-00;2005-11-22;2015-06-00;2011-09-30;2009-09-00;2007-03-00;2011-08-12;2008-06-13;2005-01-00;2004-08-00;2000-12-00;1998-02-13;1996-03-01;2000-04-28;1996-05-24;1993-10-15;2001-04-06;1995-11-24;1997-02-18;199…	1
456	1	DZIEWANOWSKA, KATARZYNA	8	1996	2014	2014-04-14	7	1	0	1	1	0	1	1	NA	NA	NA	NA	NA	0	PMC3986340	'We would like to dedicate this to Dr. Dziewanowska who died shortly before the submission.'	20196075;10456915;11035741;8914839;21722202;12890018;23342171;24733297	2010-05-00;1999-09-00;2000-11-00;1996-11-01;2011-08-00;2003-08-00;2013-01-24;2014-04-16	7
457	1	GAO, ZHANHAI	11	2011	2014	2014-03-28	8	3	NA	NA	2	1	4	4	NA	NA	NA	NA	NA	0	PMC3997415	'This work is dedicated to Dr Zhanhai Gao, who passed away on March 28th 2014 after a 1-year illness.'	24472436;24905863;22119589;21477136;23966030;24370707;24240141;21770874;23196206;24760002;23413265	2014-05-00;2014-08-00;2012-04-19;2011-05-00;2013-12-00;2014-02-19;2013-11-15;2011-07-18;2013-01-11;2014-04-25;2013-05-01	9
458	1	SCHOLTE, ERNST-JAN	19	2002	2014	2014-04-16	18	1	1	0	5	1	2	1	NA	NA	NA	NA	NA	0	PMC4005621	'This article is dedicated to Ernst-Jan Scholte.'	24739334;23866915;23857021;22515314;22172498;22152674;21967706;21404867;21264343;18973446;18639947;18541768;17544354;16376375;15947190;15861235;15566626;14565851;12207727	2014-04-16;2013-07-18;2013-09-00;2012-04-19;2011-12-00;2011-12-07;2011-10-03;2011-02-00;2011-01-10;2009-04-00;2008-10-15;2008-06-00;2007-06-00;2006-01-00;2005-06-10;2004-06-23;2004-11-28;2003-09-15;2002-09-00	0
459	1	WHITLOCK, GARY	12	2002	2014	2013-12-31	10	2	0	1	1	0	2	3	2	NA	NA	NA	NA	0	PMC4007591	'Dedication This Article is dedicated to Gary Whitlock (1964–2013), who died after the final revision.'	18061058;24486187;25106853;22688260;16258057;24057999;22296991;16222627;23364014;23918852;19520708;20660170	2007-12-01;2014-04-26;2014-08-09;2012-07-00;2006-02-00;2013-10-00;2012-04-00;2002-11-00;2013-03-00;2013-06-00;2009-09-00;2010-08-00	1
460	1	TANNENBAUM, EMMANUEL DAVID	33	2002	2016	2012-05-31	30	3	4	5	3	5	0	2	0	1	0	1	NA	0	PMC4014554	'This paper was completed after the untimely death of Professor Emmanuel David Tannenbaum (of blessed memory) in May 2012, the author accepts all responsibility for the integrity of the data, analysis and results as published.'	24811122;20866448;21152423;22649487;20482213;20194966;19902285;19874865;19057935;18716819;18517675;18351884;18286313;17074363;16906882;16527313;16406252;16486115;18351891;15903708;15697410;15447511;15244626;14995642;14525341;18625563;17706681;17475283;17930067;22712611;14576313;27497557;12188857	2014-05-09;2010-06-00;2010-11-30;2012-05-23;2010-05-07;2010-05-00;2009-11-00;2010-02-00;2009-05-00;2008-11-00;2008-04-00;2008-01-00;2008-03-00;2007-03-07;2006-06-00;2006-08-21;2006-06-00;2006-01-00;2008-01-00;2005-04-00;2004-12-00;2004-08-00;2004-06-00;2004-01-00;2003-09-26;2009-06-00;2007-11-07;2007-08-07;2007-08-00;2012-07-19;2003-11-01;2016-08-07;2002-06-00	0
461	1	RYAN, NICOLE	1	2014	2014	2014-01-23	0	1	NA	NA	NA	NA	NA	1	NA	NA	NA	NA	NA	0	PMC4015622	'This work is dedicated to Nicole Ryan who passed away during the study.'	24451543	2014-01-23	0
462	1	BATHURST, IAN	4	2006	2014	2011-06-26	1	3	1	0	0	0	0	0	0	1	2	NA	NA	0	PMC4018401	'All of the authors would like to recognize the outstanding leadership provided by Ian Bathurst (deceased, 26 June 2011) who served as a codirector for this project.'	24720377;23515079;25049252;16757213	2014-05-08;2013-03-20;2014-10-00;2006-07-00	0
463	1	LOBIETTI, ROBERTO	3	2010	2014	2014-04-30	2	1	NA	2	0	0	0	1	NA	NA	NA	NA	NA	0	PMC4021845	'This paper is dedicated to the memory of Roberto Lobietti, a volleyball coach, our colleague, friend, and coauthor of this work, who recently passed away.'	24876946;20967671;20308980	2014-05-31;2010-11-00;2010-03-00	0
464	1	KOSCHUH, ANTON	1	2014	2014	2014-04-29	0	1	NA	NA	NA	NA	NA	1	NA	NA	NA	NA	NA	0	PMC4023245	'We dedicate this manuscript to the memory of our co-author and friend Anton Koschuh ( Fig.'	24843280	2014-05-21	0
465	1	MADSEN, ROBERT	1	2014	2014	2014-05-19	0	1	NA	NA	NA	NA	NA	1	NA	NA	NA	NA	NA	0	PMC4026135	'This paper is dedicated to the memory of Robert Madsen, who developed a hands-on, research-based science program at Chief Dull Knife College.'	24841417	2014-05-21	0
466	2	MCCARRY, BRIAN E.	21	1987	2019	2013-12-31	14	7	3	3	3	0	0	0	3	0	2	0	1	1	PMC4026627; PMC4778050	'This work was dedicated to the late Prof. Brian McCarry (1946–2013).'; 'This work was dedicated to late Prof. Brian McCarry (1946–2013).'	24714971;26940652;28712554;25133985;26726952;30308920;19202086;20025285;10879815;8359154;10879816;3325759;25156597;20145882;19096048;20145881;18284131;10472130;18767658;19525157;18635405	2014-06-00;2016-03-04;2018-02-09;2014-09-16;2016-02-02;2019-02-01;2009-02-00;2010-01-15;2000-10-00;1993-01-01;2000-10-00;1987-07-00;2014-10-15;2010-02-00;2009-06-00;2010-02-00;2008-01-15;1999-07-01;2008-08-15;2009-09-15;2008-08-01	0;1
467	1	WATSON, NADINE	2	2011	2014	2014-06-30	1	1	NA	NA	1	0	0	1	NA	NA	NA	NA	NA	0	PMC4030108	'This manuscript is dedicated to Nadine Watson, who passed away during the preparation of the manuscript.'	21378177;24430435	2011-04-00;2014-06-00	1
468	1	GARRATTY, GEORGE	49	1985	2014	2014-05-15	46	3	3	5	0	4	0	3	NA	NA	NA	NA	NA	0	PMC4031206	'Dr Garratty sadly passed away during the preparation of this manuscript.'	24868179;8623139;7713584;11099669;9920161;18657075;9661690;9620038;10773062;9531349;20609200;25247621;17256246;15945841;20386530;16041663;18980619;12869121;15387744;12162687;19192254;15387776;15447051;14617322;10411803;20656186;15497125;15104651;16041665;21880048;20008184;20650555;15945969;9704458;15318848;19874564;12617114;10938944;10604252;10589040;11055074;25247618;22404516;22502777;12446436;1…	2014-05-29;1996-04-00;1995-01-00;2000-11-00;1999-01-00;2008-11-00;1998-06-00;1998-06-00;2000-04-00;1998-03-00;2010-03-00;2014-09-24;2007-01-00;1985-01-01;2010-02-00;2005-07-00;2009-02-00;2003-08-00;1996-01-01;2002-08-00;2009-04-00;1997-01-01;1995-01-01;2003-11-00;1999-07-00;2010-07-00;2004-10-00;2004-05-00;2005-07-00;2012-03-00;2009-12-17;2010-07-00;1989-01-01;1998-08-15;2004-09-00;2010-02-00;200…	0
469	1	DEI-CAS, EDUARDO	36	1998	2018	2014-06-30	28	8	3	3	2	4	3	4	4	0	0	1	NA	0	PMC4036476	'We dedicate this article to the memory of Eduardo Dei-Cas.'	19806364;19290540;17169060;23458955;22659011;25830289;11031751;23278536;21340563;29117878;24223207;23015669;22247151;9792073;12039888;19953268;24867815;22558432;25950832;18031572;16151222;11980979;24652769;11574558;20134002;19420167;26213992;26103633;21114625;17906145;24286763;20708621;25442292;17169061;10519275;12237854	2009-12-00;2009-08-00;2006-12-16;2013-06-00;2012-12-00;2015-04-02;2000-09-00;2013-01-03;2011-09-00;2018-06-00;2013-11-14;2012-12-00;2012-03-00;1998-09-00;2002-06-00;2010-01-00;2014-07-00;2012-05-05;2015-05-08;2007-11-21;2005-09-00;2002-05-00;2014-06-00;2001-10-00;2010-02-00;2009-07-00;2015-07-28;2015-06-24;2011-02-00;2007-10-00;2014-01-00;2010-11-00;2014-11-00;2006-12-16;1999-09-00;2002-09-30	22
470	1	BABINET, CHARLES	69	1988	2014	2014-05-29	68	1	0	0	0	0	0	1	NA	NA	NA	NA	NA	0	PMC4038589	'This work is dedicated to the memory of Dr Charles Babinet.'	9488460;16326389;8563030;8756668;8454857;11032373;16481745;15229288;2654814;1418983;10655231;8290263;17212926;8080841;11466615;7954832;12383505;15988037;10995569;8835527;8786139;16611995;24875805;15465494;8916035;1347470;2668846;9314534;9809673;15745692;9032976;11600898;11387478;10984437;17130239;10585560;10559500;8186686;2698852;9880667;8510935;1985019;16782866;11429284;8344354;2111449;8206527;1…	1998-03-00;2005-12-00;1995-09-00;1996-09-00;1993-04-01;2000-06-00;2006-03-00;2004-10-00;1989-01-01;1992-10-00;2000-02-00;1994-02-00;2007-01-00;1994-05-00;2001-07-19;1994-11-18;2002-08-21;2005-07-00;2000-09-15;1996-02-00;1996-06-15;2006-05-00;2014-05-31;2004-10-00;1996-11-00;1992-01-01;1989-08-00;1997-10-06;1998-10-00;2005-03-00;1997-01-00;2001-09-00;2001-06-01;2000-10-00;2007-02-00;2000-01-00;199…	22
471	1	SIMON, DANIEL	8	2004	2016	2014-05-30	4	4	0	0	0	0	1	2	0	3	NA	NA	NA	0	PMC4039167	'We would like to dedicate the manuscript to the memory of the late Daniel Simon, who was a great friend and a mentor to all of us in the Israeli trauma group.'	24237597;26734841;26443239;15075646;23351542;24910849;27257692;17400156	2014-02-00;2016-01-07;2016-01-00;2004-03-00;2013-03-00;2014-06-10;2016-09-00;2007-03-00	5
472	1	DONOVAN, SHANE	2	2012	2014	2014-05-07	1	1	NA	NA	NA	1	0	1	NA	NA	NA	NA	NA	0	PMC4041347	'The authors dedicate this publication to the memory of Shane Donovan, Ph.D. so that his work lives on.'	24891841;22566223	2014-06-04;2012-05-09	0
473	1	HU, YOUJUN	2	2012	2014	2014-05-09	1	1	NA	NA	NA	1	0	1	NA	NA	NA	NA	NA	0	PMC4041348	'We dedicate this publication to the memory of Dr. Youjun Hu.'	24891940;23211022	2014-06-04;2012-04-18	0
474	2	BOOT, HEIN J.	18	2003	2016	2014-06-04	16	2	3	1	0	3	2	1	0	1	NA	NA	NA	0	PMC4045821; PMC4829201	'We also especially would like to thank Hein Boot, our dear colleague who passed away before publication of this manuscript.'; 'Hein Boot passed away before the submission of the final version of this manuscript.'	22461704;23637760;18690011;18098131;16964555;16790302;12743311;24896848;27070907;14715305;24384590;19091440;19910379;17482726;22183851;20707884;22381073;18786588	2012-12-00;2013-05-03;2009-01-00;2008-02-00;2007-01-00;2006-09-11;2003-06-00;2014-06-05;2016-04-14;2004-03-01;2013-08-24;2009-02-00;2009-12-15;2007-06-11;2012-01-00;2010-08-13;2012-04-19;2008-10-29	7;8
475	1	CHAN, SIMON WL	1	2013	2013	2012-08-28	0	1	NA	NA	NA	NA	NA	NA	1	NA	NA	NA	NA	0	PMC4053949	'This work would not have been possible without the guidance, vision, and boundless enthusiasm of Simon Chan, who sadly passed away on 28th August 2012 at the age of 38.'	23363705	2013-01-30	0
476	1	BENNETT, DAVID	9	2002	2014	2012-02-21	8	1	0	1	0	0	0	0	0	1	NA	NA	NA	0	PMC4056377	'This paper was written in honour of Professor David Bennett who died on 21 February 2012.'	16542482;16613611;24708826;16749940;16356220;11904653;15542954;18379261;16356219	2006-02-00;2006-04-15;2014-04-04;2006-06-06;2005-12-17;2002-03-00;2004-11-00;2008-04-00;2005-12-17	2
477	1	KOHNEN, RALF	6	2007	2016	2014-05-10	2	4	0	0	0	0	0	2	1	2	NA	NA	NA	0	PMC4061528	'This study was funded by URSAPHARM Arzneimittel GmbH. This paper is published in memorial of Prof. Dr. Ralf Kohnen who died unexpectedly and much too early.'	23746768;25638793;27318235;24884422;27810174;17534967	2014-04-00;2015-04-01;2016-04-00;2014-05-10;2016-08-00;2007-05-31	3
478	1	PETRO, GEORGE	1	2014	2014	2014-06-18	0	1	NA	NA	NA	NA	NA	1	NA	NA	NA	NA	NA	0	PMC4062437	'We would like to dedicate this paper to one of the authors, George Petro, who will not be able to see this paper published.'	24940598	2014-06-19	0
479	1	BAZARRAGCHAA, NARANTUYA	2	2014	2016	2011-08-01	0	2	NA	NA	NA	NA	NA	NA	NA	NA	1	0	1	0	PMC4063745	'We dedicate this article to Dr. Narantuya Bazarragchaa (Oct 03, 1960 – Aug 01, 2011), a surgeon who worked at the SCFH as the head of Department and contributed greatly to the 2009 meeting in UB [27] and the present project.'	24945801;27070630	2014-06-00;2016-04-07	0
480	1	ROBERTS, PHOEBE	1	2014	2014	2014-06-30	0	1	NA	NA	NA	NA	NA	1	NA	NA	NA	NA	NA	0	PMC4064254	'The Pfizer colleagues dedicate this manuscript to the memory of our friend Phoebe Roberts whose passion for text-mining, molecular biology and drug discovery contributed to the identification of causal genes in this research and to our work in general.'	24816252	2014-06-00	0
481	2	STEINBEISSER, HERBERT	11	2005	2016	2014-05-30	6	5	1	1	0	0	2	1	3	1	NA	NA	NA	0	PMC4068752; PMC5318956	'This paper is dedicated to the memory of Herbert Steinbeisser.'; 'This paper is dedicated to the memory of the late Herbert Steinbeißer, who passed away in 2014.'	23509077;24885675;16894599;26270962;25616895;19625774;16236168;27129770;20858598;26141167;24252524	2013-06-00;2014-05-30;2006-10-00;2015-08-14;2015-03-15;2009-08-15;2005-10-19;2016-06-24;2010-12-01;2015-11-00;2013-11-19	0
482	1	FABISIEWICZ, STANISŁAW	2	1983	2014	2014-05-21	1	1	0	0	0	0	0	1	NA	NA	NA	NA	NA	0	PMC4070579	'Dr. Stanisław Fabisiewicz who substantially contributed to this work has passed away before the submission of the paper.'	25006584;6876534	2014-07-10;1983-01-01	0
483	1	SCHILDER, ARN J.	5	2001	2014	2014-06-25	4	1	0	0	0	0	0	1	NA	NA	NA	NA	NA	0	PMC4070929	'Also, we would like to acknowledge the recent passing of Arn Schilder.'	24963804;18821350;11327138;16238150;18445793	2014-06-26;2008-10-00;2001-06-00;2005-09-00;2008-06-00	0
484	3	NEWSOM, DAVID L.	4	2007	2015	2014-03-25	1	3	0	0	0	0	0	2	1	NA	NA	NA	NA	0	PMC4072780; PMC4073084; PMC4333267	'This work is dedicated to the memory of David Newsom.'; 'This manuscript is dedicated to the memory of David Newsom.'; 'This manuscript is dedicated to the memory of our friend David L Newsom.'	24667040;17470268;24967579;25600152	2014-03-25;2007-04-30;2014-06-00;2015-01-20	0;2;3
485	5	BLOMERT, LEO	13	2013	2018	2012-11-25	0	13	NA	NA	NA	NA	NA	NA	1	6	3	1	1	1	PMC4075352; PMC4199667; PMC4667884; PMC6049043; PMC6987659	'We dedicate this paper to our co-author professor Leo Blomert, who passed away on November 25, 2012.'; 'We dedicate this paper to our co-author, professor Leo Blomert, who passed away on November 25, 2012.'; 'We dedicate this paper to our co-author professor Leo Blomert, who passed away on November 25, 2012.'; 'Our co-author, Professor Leo Blomert, passed away on November 25, 2012.'; 'Unfortunat…	26157382;26922163;24128690;26629707;24022301;24351976;30042708;27919003;25071507;25329388;24461344;24581004;23227813	2015-07-15;2016-06-00;2014-01-00;2015-12-03;2014-05-00;2015-06-00;2018-07-26;2017-02-00;2014-07-30;2014-10-21;2014-03-00;2014-09-00;2013-06-00	0;1;2;3;4
486	1	ARTYMIUK, PETER J.	40	1990	2016	2014-02-19	36	4	0	1	1	2	1	2	0	2	NA	NA	NA	0	PMC4086061	'This paper is dedicated to the memory of Professor Peter J. Artymiuk who passed away on 19 February 2014.'	9524934;2127104;24509484;10761128;24831543;15133111;16091047;20687485;9336450;8591026;12653503;27273516;9434898;22076380;14703124;27731358;15009904;18227266;15882410;17721547;7684987;11354005;11254384;9444766;15136032;12784360;23821668;22405007;9571037;1592116;8832889;22373013;11992126;9403995;9628481;9020582;8070575;8535786;11587647;1992356	1997-08-00;1990-10-00;2014-04-00;2000-03-00;2014-07-00;2004-05-00;2005-08-00;2010-08-07;1997-11-01;1995-11-15;2003-03-00;2016-07-00;1997-12-00;2011-11-11;2003-08-00;2016-10-12;2004-03-00;2008-02-00;2005-06-00;2007-09-00;1993-06-07;2001-07-01;2001-03-23;1998-01-28;2004-05-28;2003-07-01;2013-09-00;2012-03-07;1998-04-24;1992-05-25;1996-10-18;2012-03-06;2002-06-00;1997-10-28;1998-06-00;1997-01-00;199…	4
487	1	SKVARLA, JOHN J.	5	1994	2016	2014-03-02	2	3	0	0	0	0	0	2	0	1	NA	NA	NA	0	PMC4086206	'March 2, 2014, after completion of this manuscription but before its submission, John Skvarla unexpectedly died.'	27081344;25009434;21659188;25197225;7918833	2016-04-16;2014-07-11;2003-06-00;2014-09-10;1994-07-00	1
489	1	LIPTAK, GREGORY S.	7	2002	2014	2014-05-12	6	1	0	1	1	0	1	1	NA	NA	NA	NA	NA	0	PMC4094938	'This work is dedicated to the memory of Gregory S. Liptak, physician, academic and friend.'	20488456;21285894;12465562;24823478;23572172;18349708;17874679	2010-10-00;2011-05-00;2002-11-00;2014-05-12;2013-04-00;2008-06-00;2007-09-19	3
490	1	HAUTANEN, AARNO	20	1992	2014	2010-12-31	19	1	0	0	0	0	0	0	0	0	0	1	NA	0	PMC4096400	'A. Hautanen passed away in 2010.'	10577993;8664173;8620343;9867071;8809194;25019163;8805957;10997612;7739033;8003095;7826893;1534991;8307255;8969288;10497620;8393955;8630660;8228790;8793693;7877125	1999-11-30;1993-08-00;1996-02-00;1998-12-00;1996-04-00;2014-07-16;1996-01-01;2000-06-00;1994-12-00;1994-02-00;1994-12-00;1992-05-00;1993-12-00;1996-12-00;1997-06-00;1993-07-00;1996-03-00;1993-11-00;1996-06-00;1994-10-00	5
491	2	PIERANGELI, SILVIA S.	31	2007	2017	2014-06-30	21	10	2	1	4	3	2	4	1	4	2	NA	NA	0	PMC4101205; PMC4372675	'Sadly, Silvia Pierangeli [ 4 ], one of the most respected, prolific, and well-liked investigators in the field of antiphospholipid antibody/antiphospholipid syndrome research passed away during the genesis of this special issue.'; 'In memory of Silvia Pierangeli, a truly inspirational and wonderful person.'	20477050;22019907;21575801;22576664;17261530;24275965;18451792;27253369;28666081;17997880;23983008;23692565;26000118;25301710;17894020;27267373;25273993;18720303;22510982;27749917;20201076;27346478;18455242;18814064;19628708;25097862;19758223;29049363;21119114;24972993;23487578	2008-03-00;2012-01-18;2011-06-00;2012-06-00;2007-10-00;2014-01-00;2008-05-03;2016-06-03;2017-10-00;2007-11-13;2013-12-00;2013-05-00;2011-11-00;2014-12-11;2007-06-00;2016-06-00;2015-04-00;2008-04-00;2012-06-00;2016-10-18;2010-07-00;2016-09-01;2008-05-30;2008-06-00;2009-10-01;2014-08-07;2009-09-00;2017-10-20;2011-01-27;2014-11-00;2011-04-01	0
492	1	LIU, GENGTAO	12	2001	2014	2014-07-18	11	1	0	0	1	1	1	2	NA	NA	NA	NA	NA	0	PMC4103815	'We dedicate this manuscript to the memory of Professor Gengtao Liu, who passed away during the preparation of this manuscript.'	16219437;22500097;20640574;24361595;17021851;23825618;15998443;16937080;25036090;11675958;18622180;18435715	2006-03-08;2012-04-14;2011-05-00;2014-02-00;2006-11-00;2013-07-05;2005-08-00;2007-04-00;2014-07-19;2001-09-00;2008-07-00;2008-11-00	8
493	1	DAVIES, CLIVE R.	33	1990	2014	2009-03-31	27	6	1	1	1	0	1	0	2	2	0	1	1	0	PMC4106824	'This work is dedicated to Professor Clive R. Davies, who supervised Ana O. Francos PhD when this work started but sadly passed away in March 2009.'	18368205;7570813;21914251;12586674;14711590;15869774;10484168;15463251;10548285;20126269;10503250;14695083;16687678;12144293;8266422;11198646;14584365;12913128;12089247;25050703;7705493;10514057;11926001;12682134;9332529;7548940;20439958;12379944;10948362;9063368;24551966;2092290;21532742	2008-03-00;1994-07-00;2011-12-00;2003-02-15;2004-01-00;2005-07-00;1999-05-00;1990-01-00;1999-10-00;2010-01-26;1999-09-00;2003-11-00;2006-05-00;2002-07-00;1993-09-00;2000-11-00;2003-03-00;2003-08-19;2002-07-00;2014-07-23;1995-04-00;1999-07-00;2002-01-00;2003-04-00;1997-08-00;1995-07-00;2010-05-00;2002-07-00;2000-02-00;1997-01-00;2013-12-00;1990-12-00;2011-04-12	19
495	1	WILLGING, PAUL R.	2	2009	2013	2013-09-30	1	1	NA	1	0	0	0	1	NA	NA	NA	NA	NA	0	PMC4112377	'This trial is dedicated to the memory of Dr. Paul R. Willging.'	19507299;23680986	2009-06-00;2013-09-00	1
496	3	MARTINEZ, PEDRO	7	2005	2017	2014-07-30	4	3	0	0	1	1	0	1	0	1	1	NA	NA	0	PMC4115666; PMC4792132; PMC5333801	'This work is dedicated to Pedro Martinez—your legacy lives on.'; 'This work is dedicated to the memory of Pedro Martinez.'; 'We dedicate this research to the memory of our co-author Pedro Martinez, always in our thoughts.'	28253260;17921418;26976084;25126078;15708981;20739318;22808195	2017-03-00;2007-10-00;2016-03-15;2014-08-16;2005-02-22;2011-02-07;2012-07-19	0;2;3
497	1	BREZNITZ, ZVIA	40	1988	2016	2014-05-18	38	2	2	1	5	3	4	5	0	1	NA	NA	NA	0	PMC4117504	'S.P. Korinth would like to express his gratitude to Zvia Breznitz who passed away on May 18 th 2014.'	25078405;27465210;24914248;24465844;24448518;24344871;24316242;23403586;23112239;23073369;22615746;22260794;21978015;21978011;21903250;21115182;20810879;20734333;20656552;19779625;19408159;18760961;15636386;14719777;14606733;12744959;12735934;12669907;12017187;11678364;11471978;10971914;9845977;9491576;28137188;8323125;8123426;1491239;2366048;3417803	2014-08-01;2016-08-00;2014-05-01;2014-01-22;2014-05-00;2013-12-17;2014-01-28;2013-02-14;2013-10-00;2013-02-00;2012-05-15;2012-02-21;2011-10-08;2011-10-08;2012-01-00;2011-05-00;2010-09-01;2011-02-00;2011-02-00;2009-09-25;2009-11-00;2008-10-00;2004-12-00;2003-12-00;2003-05-00;2003-06-00;2003-05-00;2002-11-00;2002-02-00;2001-09-00;2001-05-00;2000-09-00;1998-12-00;1998-03-00;1997-12-00;1993-06-14;199…	0
498	1	OXBERRY, WILLIAM C.	2	2013	2014	2014-08-04	1	1	NA	NA	NA	NA	1	1	NA	NA	NA	NA	NA	0	PMC4121280	'This paper is dedicated to the memory of our dear friend and colleague William C. Oxberry whose expert microscopy and boundless enthusiasm were essential to this work.'	25089620;24298142	2014-08-05;2013-12-02	0
499	1	BAART, INGRID	3	2011	2014	2012-01-18	1	2	NA	NA	NA	NA	1	0	1	1	NA	NA	NA	0	PMC4124255	'The third author of this article, Dr Ingrid Baart, passed away on January 18, 2012.'	22361817;20860783;23382566	2014-09-00;2011-09-00;2013-11-00	0
500	1	MICHAUD, LUIGI	15	2014	2019	2014-01-16	0	15	NA	NA	NA	NA	NA	1	1	2	2	5	4	0	PMC4125213	'Dedicated to the memory of Luigi Michaud, passionate researcher, who died in Antarctica during sampling activities.'	29197057;29149744;26059469;28289836;29180360;31801240;26337826;30955766;29778143;27119461;30982081;27855955;25101779;29572960;31695084	2018-02-00;2018-04-01;2015-08-00;2017-08-00;2018-02-15;2019-11-30;2016-02-00;2019-04-00;2018-05-00;2016-09-00;2019-08-00;2017-01-30;2014-08-08;2018-06-00;2019-11-06	0
501	1	TANABE, KAZUYUKI	26	2007	2015	2014-08-31	22	4	2	3	3	5	3	1	3	NA	NA	NA	NA	0	PMC4131837	'We would like to dedicate this paper to the late Professor Tanabe who was one of the corresponding authors of this paper.'	18783630;22230587;18687771;17347029;24004956;24670267;22863735;21329764;25316604;20034997;25793260;22555021;19803728;22412858;22195007;20167126;20956593;19823579;17556608;23151128;23295064;17706800;20656209;24060540;17574779;23466751	2008-09-11;2012-02-21;2008-10-00;2007-09-00;2013-11-00;2014-08-00;2012-09-00;2011-06-00;2015-06-00;2010-05-00;2015-03-21;2012-07-01;2009-11-01;2012-03-14;2011-12-24;2010-02-19;2011-01-00;2009-10-12;2007-06-00;2012-11-14;2013-02-18;2007-11-00;2010-07-27;2015-06-00;2007-08-01;2013-03-00	0
502	1	BERTICS, PAUL J.	10	1999	2020	2011-12-22	5	5	1	0	0	1	0	2	0	2	2	0	0	1	PMC4133209	'This work is dedicated to the memory of Dr. Paul J. Bertics, who died December 22, 2011.'	25121926;31550517;17020930;23956426;10508405;23691096;24532643;21298493;19263245;21682739	2014-08-15;2020-01-01;2006-12-00;2013-09-15;1999-09-14;2013-05-22;2014-06-00;2011-05-00;2009-06-00;2011-07-00	0
503	1	TSUKITA, SHOICHIRO	104	1992	2019	2014-07-25	101	3	3	1	0	0	0	1	0	0	0	0	2	0	PMC4133728	'This paper is dedicated to the memory of Dr Shoichiro Tsukita.'	17980358;11408577;11502006;9445061;12068294;10329584;18241859;10574907;15292177;12045227;9048483;12743111;10087272;11193568;16365161;10026224;17000770;10747082;17353356;10370242;16923393;19255144;8501118;9890997;9472040;9813107;15883201;9243183;14622136;19037661;10913624;10508613;9492180;10556088;11309408;10385528;11912246;11102513;25063198;15809309;30659216;10508648;12060405;10490812;9548718;109…	2007-12-15;2001-06-00;2001-07-27;1998-02-00;2002-07-00;1999-05-00;2008-03-10;1999-12-03;2004-10-22;2002-06-15;1997-02-00;2003-05-12;1999-03-22;2001-02-24;2005-12-19;1999-02-26;2006-12-00;2000-04-03;2007-03-12;1999-07-00;2006-08-25;2009-05-00;1993-06-00;1999-01-22;1998-02-23;1998-09-00;2005-05-09;1997-07-00;2003-11-00;2009-02-00;2000-07-07;1999-09-23;1997-01-01;1999-11-04;2001-04-16;1999-06-28;200…	38
504	1	MIDGLEY, FRANK M	2	2014	2016	2014-08-19	0	2	NA	NA	NA	NA	NA	1	0	1	NA	NA	NA	0	PMC4136539	'This work is dedicated to the memory of Frank M Midgley, Jr. (1971–2014), colleague, friend, and partner.'	26990779;25139955	2016-03-18;2014-08-19	0
505	1	MALBRUNY, BRIGITTE	12	2002	2014	2014-08-12	11	1	0	0	1	1	1	1	NA	NA	NA	NA	NA	0	PMC4137109	'This paper is dedicated to the memory of Dr. Brigitte Malbruny.'	12069975;12039885;21245447;23836170;25115239;22937059;11959545;12751028;12183270;18086844;12821484;15537693	2002-07-00;2002-06-00;2011-04-00;2013-09-00;2014-08-12;2012-09-01;2002-05-00;2003-06-01;2002-09-00;2008-02-00;2003-07-00;2004-12-00	4
506	1	BOU KHEIR, RANIA	2	2010	2014	2014-08-19	1	1	NA	1	0	0	0	1	NA	NA	NA	NA	NA	0	PMC4138211	'During the course of writing, we were extremely distressed as our friend and co-author Prof. Rania Bou Kheir suddenly passed away.'	20106585;25137066	2010-05-00;2014-08-20	1
507	2	LAUDANSKI, JONATHAN	6	2005	2015	2014-08-21	3	3	0	0	0	1	1	2	1	NA	NA	NA	NA	0	PMC4140644; PMC4596137	'Jonathan Laudanski, a dear friend and a remarkable scientist, died in a climbing accident during the final review of this paper.'; 'Jonathan Laudanski, the first author of this study, passed away shortly before this paper was finished.'	25144440;26464959;26721928;23603138;23209771;16139975	2014-08-00;2014-11-00;2015-12-30;2013-11-00;2012-11-27;2005-11-00	0;1
508	1	NAKAR, SASSON	27	1995	2014	2013-05-31	25	2	1	1	2	0	1	2	2	NA	NA	NA	NA	0	PMC4150555	'The study is dedicated to our beloved mentor Dr. Sasson Nakar who passed away on May 2013.'	25180073;9223814;14702747;8818306;19260587;10959383;11031390;24808941;10212770;14631908;15190848;9885648;23316668;17616351;9434812;11574982;23333066;8826060;12420593;19747026;17537013;23534944;17366293;20849693;10381021;16259344;19553059	2014-09-03;1997-06-01;2003-12-00;1996-04-00;2008-12-00;1999-12-15;2000-09-00;2014-05-09;1999-04-00;2003-11-00;2004-05-00;1998-08-00;2012-10-00;2007-07-00;1997-11-00;2001-09-00;2013-04-00;1995-12-00;2002-10-00;2009-09-00;2007-06-00;2013-03-01;2007-03-17;2010-09-00;1999-04-00;2005-10-00;2010-01-00	0
509	2	ANG, K. KIAN	95	1988	2014	2014-09-30	93	2	0	0	0	0	0	2	NA	NA	NA	NA	NA	0	PMC4150825; PMC4377070	'We wish to dedicate this work to the memory of Dr. K. Kian Ang.'; 'We wish to dedicate this work to the memory of Dr. K. Kian Ang.'	7960981;8436524;1734452;1747227;11516844;9591559;3186941;10635398;2211262;9873100;1410570;11429229;1423281;9342513;1357061;1480775;9169804;8153376;8105014;7790247;8625109;2562974;10924966;7826840;2297407;1612965;8373421;8388256;9554534;9083147;9513778;11704316;8655367;8262844;8780942;10518977;9886693;11283932;8184013;7902398;10561301;8525025;8864986;9587077;8482629;9241635;7677836;25476932;115678…	1994-11-15;1993-02-15;1992-02-00;1991-11-00;2001-09-01;1998-05-00;1988-11-00;2000-01-15;1990-10-00;1998-10-00;1992-07-00;2001-07-15;1992-11-15;1997-10-00;1992-10-00;1992-12-00;1997-03-15;1994-01-00;1993-10-00;1995-06-15;1995-07-15;1989-01-00;2000-08-01;1994-11-00;1990-02-00;1992-01-01;1993-09-15;1993-05-00;1998-04-15;1997-04-01;1998-03-26;2001-11-15;1996-06-01;1993-12-01;1996-07-00;1999-09-00;199…	47;78
510	1	WANG, HUI-E	1	2014	2014	2007-02-14	0	1	NA	NA	NA	NA	NA	NA	NA	NA	NA	NA	NA	1	PMC4152251	'This paper is dedicated to the memory of Professor Hui-e Wang, our much beloved mentor, who passed away on February 14, 2007.'	25150338	2014-08-23	0
511	2	WANG, WENLAN	13	2001	2016	2011-05-26	8	5	0	2	0	2	1	2	1	0	1	1	1	0	PMC4156416; PMC4521962	'We would like to dedicate this publication to the memory of Dr. Wenlan Wang who passed away on 26 May 2011.'; 'We would like to dedicate this publication to the memory of Dr. Wenlan Wang who passed away on 26 May 2011.'	17647030;21609790;19436229;15862279;17514714;19445707;25191843;11591145;20657731;26247043;27641670;22711008;21385431	2007-11-00;2011-09-00;2009-06-17;2005-05-00;2007-08-00;2009-05-16;2014-09-06;2001-10-16;2010-07-21;2015-07-00;2016-10-14;2012-06-09;2011-03-08	6;9
512	1	GUSTAFSSON, MATS G. L.	1	2013	2013	2013-01-31	0	1	NA	NA	NA	NA	NA	1	NA	NA	NA	NA	NA	0	PMC4161287	'We dedicate this paper to the late Mats Gustafsson.'	23223154	2013-01-00	0
513	1	VALLS-I-SOLER, ADOLFO	7	2003	2014	2013-12-31	5	2	1	1	0	0	0	0	2	NA	NA	NA	NA	0	PMC4161344	'This study is dedicated to Adolfo Valls-i-Soler who sadly passed away prematurely on December 2013.'	25210742;24168984;19389122;18710435;17630492;12724080;12628118	2014-09-12;2014-05-00;2009-05-00;2008-11-00;2007-07-12;2003-05-00;2003-01-00	0
514	1	FORNÉS, NÉLIDA SHIMID	19	1995	2014	2014-08-27	18	1	0	1	5	1	2	2	NA	NA	NA	NA	NA	0	PMC4163310	'Dr. Nélida Shimid Fornés unfortunately passed away during the conception of this paper and therefore it is cited as “ in memoriam .”'	10973158;25250051;24842598;24402106;23481623;23167948;21655868;21603767;21295847;21295846;21295844;21152843;17616781;17228052;14641954;11887224;10411238;9497563;7706612	2000-08-00;2014-09-25;2014-08-00;2013-10-00;2013-04-09;2012-11-20;2011-04-00;2011-04-00;2011-02-12;2011-02-12;2011-02-12;2010-07-00;2007-07-00;2007-01-00;2003-12-00;2002-02-00;1999-06-00;1997-04-00;1995-02-00	0
515	1	ALLISON, ANTHONY C.	63	1987	2017	2014-09-15	61	2	1	0	0	0	0	1	0	0	1	NA	NA	0	PMC4164362	'The authors dedicate this article to acknowledge the numerous scientific contributions of their friend and colleague, the late Emeritus Professor Anthony Allison (co-author), throughout his long and distinguished career in immunology, genetics and drug development.'	25222287;28149531;16251851;8322167;8680053;2389428;1439132;2373859;2017655;7668534;1967654;8895813;8549684;8186192;8109826;8109821;1966859;10878285;8363235;11513350;21340912;2063417;1993259;3257575;1372154;2316284;14621855;1376040;10525443;1826793;8372727;7906496;9597079;8429822;1850114;3499713;9554254;8372721;19442502;2063415;2519929;8600310;2461061;2786697;1905331;1295334;8165851;7907572;170378…	2014-09-16;2017-02-06;2005-10-15;1993-01-01;1996-02-00;1990-08-00;1992-06-00;1990-08-01;1991-02-00;1995-07-21;1990-02-00;1997-01-01;1995-10-00;1994-03-00;1993-11-30;1993-11-30;1990-09-00;2000-05-00;1993-06-23;2001-10-00;2001-01-01;1991-04-00;1991-01-01;1988-02-00;1992-03-00;1990-02-00;1992-01-01;1992-05-04;1999-09-00;1991-02-00;1993-01-01;1993-11-30;1997-01-01;1993-02-00;1991-03-00;1987-09-00;199…	0
516	1	KASTOR, ANNE S	1	2014	2014	2014-09-11	0	1	NA	NA	NA	NA	NA	1	NA	NA	NA	NA	NA	0	PMC4166215	'The authors regret to advise of the passing of Dr Anne Kastor prior to publication.'	25246814	2014-09-24	0
517	1	CAVIEDES, LUZ	22	2000	2018	2014-09-16	13	9	1	1	0	0	1	2	0	5	2	1	NA	0	PMC4167337	'An outstanding member of our research team, Luz Caviedes sadly died during the study, her talent and energy is greatly missed.'	19535526;20200293;15639297;17172361;27105713;10699023;16724857;27450003;26511739;15472289;27928075;28399124;18300380;25225802;24358227;25418641;29714162;11980982;27005771;16462085;18701659;28329268	2009-09-00;2010-05-00;2005-01-08;2006-12-00;2016-04-22;2000-03-00;2006-05-00;2016-07-00;2016-01-00;2004-10-00;2016-12-07;2017-04-12;2008-03-15;2014-09-17;2013-12-21;2014-07-00;2018-06-00;2002-05-00;2016-03-23;2006-02-00;2008-10-00;2017-05-01	13
518	1	FERNANDES, ANA TERESA	7	2002	2014	2014-09-04	6	1	0	0	0	0	0	1	NA	NA	NA	NA	NA	0	PMC4167518	'Ph.D. Ana Teresa Fernandes passed away during the course of the project.'	16777954;12231003;11989444;12231001;25299150;17564248;12231000	2006-08-00;2002-09-10;2002-02-18;2002-09-10;2014-09-04;2006-12-00;2002-09-10	4
519	2	ADES, CÉSAR	4	2008	2016	2012-12-31	2	2	NA	1	0	0	0	1	0	1	0	1	NA	0	PMC4169500; PMC5017772	'Professor César Ades passed away in 2012, before the conclusion of this study, yet his contributions were essential for the development of this research.'; 'Dr. Ades passed away before the submission of the final version of this manuscript.'	25232956;27611784;22312419;18000692	2014-09-19;2016-09-10;2012-02-01;2008-04-00	0;1
520	1	CHAMORRO, SONIA	6	2004	2014	2014-03-17	5	1	1	0	0	0	1	1	NA	NA	NA	NA	NA	0	PMC4171004	'Dedication Dedicated to the memory of Sonia Chamorro, who died on 17 March 2014.'	24870448;23430108;19648269;15963826;16139355;15707668	2014-07-00;2013-04-11;2009-09-01;2005-07-15;2005-08-31;2004-11-13	0
521	1	EL-SHAMY, ABDEL HAMEED	1	2014	2014	2014-09-18	0	1	NA	NA	NA	NA	NA	1	NA	NA	NA	NA	NA	0	PMC4173756	'The authors regret to advise of the passing of Prof Abdel Hameed El-Shamy, one of the great scientists in the pharmaceutical field, prior to publication.'	25258534	2014-09-27	0
523	1	DI NOTO, ROSA	1	2014	2014	2014-09-12	0	1	NA	NA	NA	NA	NA	1	NA	NA	NA	NA	NA	0	PMC4176869	'This paper is dedicated to the memory of our late colleague Dr. Rosa Di Noto.'	25216750	2014-09-12	0
524	1	MROZIKIEWICZ, PRZEMYSLAW M.	6	2010	2014	2014-09-11	5	1	NA	3	1	0	1	1	NA	NA	NA	NA	NA	0	PMC4180645	'This paper is dedicated as a memorial to Professor Przemyslaw M. Mrozikiewicz.'	25302309;21173738;24080468;20825053;20039103;22384629	2014-10-11;2010-12-22;2013-12-00;2010-07-00;2010-07-00;2011-12-00	0
525	1	LATIRI, KAWTHER	1	2014	2014	2014-09-29	0	1	NA	NA	NA	NA	NA	1	NA	NA	NA	NA	NA	0	PMC4180936	'This work is dedicated to Kawther Latiri (deceased).'	25265161	2014-09-30	0
526	1	FORMIGLI, LUCIA	56	2001	2015	2014-03-18	46	10	5	3	4	8	3	4	6	NA	NA	NA	NA	0	PMC4181304	'This paper is dedicated to the dear memory of Lucia Formigli who has passed away on March 18, 2014.'	25843408;21199328;22108136;16571726;19351713;17979884;25786395;23704950;17295211;15015077;12736273;26237453;17242169;16649997;25264785;25571903;22532966;22071505;20614160;19485829;18307032;15604358;22815682;20977627;19706772;24810523;20662029;21351374;19416202;12431448;25691007;25342127;24631289;19465027;11997251;11731699;15133040;21712044;24710532;18480300;21554533;14870969;18072090;23826649;235…	2015-07-05;2011-11-00;2011-11-24;2006-06-02;2009-05-01;2007-09-00;2015-06-00;2013-05-25;2007-05-00;2004-05-00;2003-07-25;2015-09-00;2007-02-00;2006-05-00;2014-09-30;2015-01-00;2012-04-15;2012-02-00;2010-12-00;2009-06-00;2008-12-00;2005-03-00;2012-07-21;2010-10-00;2009-09-15;2014-08-00;2010-08-00;2012-02-00;2009-04-00;2002-11-00;2015-06-00;2015-01-00;2014-05-01;2009-08-00;2002-06-00;2001-12-04;200…	0
527	1	KIN, ADRIAN	1	2014	2014	2014-10-02	0	1	NA	NA	NA	NA	NA	1	NA	NA	NA	NA	NA	0	PMC4183490	'Adrian Kin passed away before the submission of the final version of this manuscript.'	25275563	2014-10-03	0
528	1	SUTERA, ALFONSO	2	2013	2014	2014-07-31	1	1	NA	NA	NA	NA	1	1	NA	NA	NA	NA	NA	0	PMC4184780	'This study is dedicated to the memory of Alfonso Sutera.'	25356421;23671846	2014-07-00;2013-05-15	0
529	1	GLEN, IAIN	1	2014	2014	2014-07-08	0	1	NA	NA	NA	NA	NA	1	NA	NA	NA	NA	NA	0	PMC4192680	'It should be noted that one of the authors, Iain Glen, died while this manuscript was being prepared.'	25257995	2014-07-08	0
530	1	BUSATO, ANDRÉ	37	1998	2015	2014-10-31	34	3	2	3	1	2	0	2	2	NA	NA	NA	NA	0	PMC4195469	'This study is dedicated to the memory of André Busato who initiated this project.'	22008711;19296846;21050450;22736075;25108537;21092250;20950481;16115833;18826582;18190705;19099602;28404185;17032465;21293980;10681250;26115657;26058350;18211648;19217818;11384517;10499726;18801188;9577758;16978404;16512923;11400839;24992827;9918154;15882463;17200610;11212030;10449227;9845200;15141871;11166167;18573222;16206786	2012-01-00;2009-03-18;2010-11-04;2012-06-28;2014-10-00;2010-11-23;2010-10-16;2006-02-00;2008-09-30;2008-01-11;2008-12-20;2000-01-00;2006-10-11;2011-02-05;1999-12-00;2015-06-27;2015-06-10;2008-02-00;2009-09-00;2001-05-00;1999-09-00;2008-09-18;1998-04-00;2006-09-15;2006-03-03;2001-06-00;2014-07-03;1999-01-00;2005-05-09;2006-12-00;2001-02-00;1999-07-00;1998-11-00;2004-05-00;2001-01-00;2008-06-24;200…	4
531	1	CHEREL, YAN	23	1990	2015	2014-10-13	20	3	0	1	0	1	0	5	1	NA	NA	NA	NA	0	PMC4195719	'Yan Cherel died during the course of the study.'	15694137;26015970;8763485;7868306;1510338;9988165;25248159;2127973;25310701;8142033;18680035;25955839;15322909;25200009;8489047;8799811;22789128;1854325;7583375;17312016;19837699;16767409;24343103	2005-02-00;2014-01-01;1996-06-00;1994-01-01;1992-01-01;1999-02-00;2014-09-24;1990-10-00;2014-10-14;1993-01-01;1991-09-00;2015-05-09;2004-09-00;2014-11-00;1993-03-00;1996-06-00;2012-11-00;1991-04-00;1995-07-00;2007-06-00;2010-01-01;2006-11-00;2014-04-00	8
532	1	ROWIŃSKI, WOJCIECH	4	2007	2014	2014-09-30	3	1	0	0	0	2	0	1	NA	NA	NA	NA	NA	0	PMC4198775	'Professor Wojciech Rowiński has passed away during the editorial process of this publication.'	25349721;22974948;22974946;17953136	2014-10-29;2012-09-00;2012-09-00;2007-10-24	0
533	1	LE-NGUYEN, DUNG	12	2002	2014	2014-10-24	11	1	1	0	1	0	1	1	NA	NA	NA	NA	NA	0	PMC4208747	'This work is dedicated to the memory of our colleague Dung Le-Nguyen.'	25343504;22738722;21818266;19077275;19073898;18025039;17486576;16336125;15551519;15539558;14681383;11812748	2014-10-25;2013-02-00;2011-07-27;2008-12-12;2009-02-00;2008-01-00;2007-08-05;2005-12-00;2004-10-00;2005-02-00;2004-01-01;2002-02-00	0
534	1	CARRASCO, ANDRÉS E.	9	1999	2014	2014-10-24	8	1	0	1	1	0	1	1	NA	NA	NA	NA	NA	0	PMC4208771	'This work is dedicated to the memory of Dr. Andrés E. Carrasco, who passed away during the revision of the manuscript.'	21610033;11520668;11474215;20079726;10477294;12668635;23359630;15689375;25343614	2011-06-00;2001-09-00;2001-08-00;2010-03-15;1999-10-00;2003-05-00;2013-01-30;2005-03-00;2014-10-25	8
535	1	RANA, FARZANA S.	1	2014	2014	2014-10-24	0	1	NA	NA	NA	NA	NA	1	NA	NA	NA	NA	NA	0	PMC4208814	'Dr Farzana S. Rana, our colleague and co-author, sadly passed away before the publication of this manuscript.'	25343563	2014-10-25	0
536	1	KUNJITHAPATHAM, RANI	15	2005	2018	2014-10-29	11	4	1	3	0	3	3	1	2	0	0	1	NA	0	PMC4212233	'Rani Kunjithapatham passed away.'	25949910;20085459;20044597;25351825;23254955;20393016;23177115;23866825;22964488;23267123;25734908;30077773;22357885;20420565;15628855	2015-03-00;2010-04-00;2009-12-00;2014-10-29;2013-02-00;2010-03-00;2012-12-00;2013-07-17;2012-09-00;2013-01-00;2015-04-03;2018-12-00;2012-03-00;2010-08-00;2005-01-11	0
537	1	THIREOS, GEORGE	1	2013	2013	2013-10-31	0	1	NA	NA	NA	NA	NA	1	NA	NA	NA	NA	NA	0	PMC4225475	'P.S. dedicates this work to the memory of her mentor and life companion George Thireos, for his continuous encouragement, inspiration, and support all these years.'	23692540	2013-10-00	0
538	1	GATTI, ANTONIO	3	2009	2014	2013-12-31	2	1	NA	2	0	0	0	0	1	NA	NA	NA	NA	0	PMC4226872	'Antonio Gatti deceased on 2013.'	19445551;25361823;19445553	2009-07-23;2014-11-01;2009-07-23	1
539	1	DE BRUIJN, CHRIS	1	2014	2014	2014-11-13	0	1	NA	NA	NA	NA	NA	1	NA	NA	NA	NA	NA	0	PMC4231060	'During the trial phase of this study our colleague Professor Chris de Bruijn has unfortunately passed away.'	25393287	2014-11-14	0
540	1	WILLIAMS, NICKOLAS	1	2014	2014	2014-11-13	0	1	NA	NA	NA	NA	NA	1	NA	NA	NA	NA	NA	0	PMC4231061	'We dedicate the paper in the memory of Nickolas Williams.'	25393560	2014-11-14	0
541	1	VERGARA, ALEXANDER	3	2014	2014	2014-10-16	2	1	NA	NA	NA	NA	NA	3	NA	NA	NA	NA	NA	0	PMC4239943	'The authors want to dedicate this paper to the memory of their former colleague and friend at UCSD, Alexander Vergara, who passed away during the preparation of the manuscript.'	25325339;24439498;24931319	2014-10-16;2014-01-31;2014-07-15	0
542	6	PIŠKUR, JURE	20	2013	2017	2014-05-31	5	15	NA	NA	NA	NA	3	7	4	5	1	NA	NA	0	PMC4240471; PMC4305316; PMC4491694; PMC4786601; PMC4999066; PMC5889060	'This paper is dedicated to the memory of our co-author, friend and colleague Jure Piškur, who passed away during the final stage of this work.'; 'This article is dedicated to the memory of Jure Piškur, my colleague, friend and supervisor, who passed away at the final stage of this work.'; 'We would like to dedicate this article to our friend, colleague, supervisor and teacher Jure Piškur, who pa…	25161062;24824836;26061968;27906638;24940682;27560164;24932634;24528571;26743658;23670790;26852407;28282411;25617754;25673757;26941733;25903098;24500774;24186952;24010612;23869229	2014-11-00;2014-09-00;2015-06-08;2016-12-00;2014-06-19;2016-08-26;2014-09-00;2014-06-00;2016-04-00;2013-07-00;2016-04-00;2017-03-11;2015-01-27;2015-03-00;2016-02-24;2015-07-00;2014-04-00;2014-01-00;2013-12-00;2013-07-15	0;1;2;3;4
543	1	CAI, DEHONG	3	2014	2014	2014-11-19	2	1	NA	NA	NA	NA	NA	3	NA	NA	NA	NA	NA	0	PMC4242067	'The authors regret to inform about the passing of Dr Cai prior to publication.'	25429209;24992024;24772447	2014-11-28;2014-07-06;2014-04-29	0
544	1	MALKINSON, ALVIN M.	40	1996	2015	2014-11-25	38	2	2	4	2	1	0	1	1	NA	NA	NA	NA	0	PMC4243558	'This paper is dedicated to the memory of our late mentor, colleague, and friend Dr. Alvin M. Malkinson whose work with inflammation and tumor promotion formed the basis for these studies.'	16337739;12376474;25505466;12460898;11246140;15746162;10926556;8928811;20431028;21699731;21148748;20360403;9865479;17255336;10449035;16788158;15390079;11895855;10377753;19139021;21882257;17477362;20101149;20044622;11350809;19609923;9609731;9659582;12606153;11390008;25784911;18030469;12184795;11403921;9744528;12415703;9347924;9230183;15765919;12727792	2006-09-28;2002-10-00;2014-12-17;2002-12-01;2001-03-07;2005-07-00;2000-08-00;1996-04-00;2010-06-00;2011-06-24;2011-02-15;2010-07-00;1998-09-15;2007-02-00;1999-08-00;2006-06-21;2004-12-00;2002-03-00;1999-06-23;2009-01-00;2012-10-00;2007-11-00;2010-02-00;2009-12-00;2001-06-00;2010-01-01;1998-06-00;1998-07-00;2003-03-06;2001-06-00;2015-03-19;2008-09-00;2002-08-00;2001-07-26;1998-08-00;2002-11-06;199…	2
545	1	FINKEL, LEIF H.	9	2001	2014	2014-11-25	8	1	2	1	0	0	0	1	NA	NA	NA	NA	NA	0	PMC4243567	'This work is dedicated to the memory of Leif Finkel.'	11701524;19221123;25505406;17913980;17297356;16207867;19583475;17271323;19228453	2001-11-10;2009-04-15;2014-12-17;2007-12-00;2007-02-00;2005-10-05;2010-07-00;2007-02-03;2009-02-21	2
546	1	JACOBSEN, SUSANNE	37	1997	2017	2014-12-31	30	7	0	3	3	1	2	4	4	1	1	NA	NA	0	PMC4246180	'This paper is dedicated to the late Dr Susanne Jacobsen, who suddenly passed away during the final work of this study.'	25480006;17351893;25961012;14760644;23450732;18935829;25205581;21433286;25920369;19895910;26959526;15236298;12481272;28045221;24561391;15655793;25668313;17676753;12391576;25207551;24654981;24025736;21598393;18031875;22522807;21751373;16854260;17093312;20851982;10407351;11291123;12112276;20127683;11358151;17676754;18028697;9143115	2015-01-00;2007-04-00;2015-05-12;2004-02-00;2013-03-02;2008-07-00;2014-12-00;2011-05-00;2015-06-18;2010-02-10;2016-05-00;2004-06-00;2002-12-00;2017-03-00;2014-04-17;2005-01-19;2015-02-11;2007-09-05;2002-10-23;2014-09-11;2014-05-02;2013-09-11;2011-06-00;2007-12-17;2012-04-00;2011-09-00;2006-07-00;2006-11-10;2010-11-00;1999-07-17;2001-04-06;2002-07-12;2010-04-00;2001-04-00;2007-09-05;2007-11-00;199…	6
547	1	DARIUS, MATUPIT	1	2014	2014	2014-09-06	0	1	NA	NA	NA	NA	NA	1	NA	NA	NA	NA	NA	0	PMC4246438	'Pr Darius died in early 2014 while the initial manuscript was under review.'	25194567	2014-09-06	0
548	1	KENNEDY, MICHAEL	1	2014	2014	2014-02-07	0	1	NA	NA	NA	NA	NA	1	NA	NA	NA	NA	NA	0	PMC4247380	'Co-author Michael passed away on February 7, 2014.'	24978826	2014-11-00	0
549	3	LACKMANN, MARTIN	24	2004	2019	2014-05-22	16	8	1	1	1	4	0	5	0	2	1	0	1	0	PMC4249859; PMC4594553; PMC4995075	'This paper is dedicated to Martin Lackmann, who sadly passed away during the preparation of the manuscript.'; 'This review is dedicated to the memory of Martin Lackmann, an inspirational mentor and colleague who contributed much to the understanding of Eph/ephrin signaling, including key insights into the role and regulation of protease function.'; 'This manuscript is dedicated to our friend and…	24378802;31577226;23108669;18385452;21135139;22204021;22144690;18781894;16012051;14993233;27503072;16061656;16239146;22471709;28721629;26644181;25125683;18413883;16019428;25436892;19823572;22261642;25482632;25420155	2014-01-00;2019-10-02;2012-12-15;2008-08-01;2010-12-13;2012-06-00;2011-12-12;2008-09-00;2005-06-00;2004-03-01;2016-08-22;2005-08-01;2005-10-21;2012-04-05;2017-10-00;2016-01-15;2014-08-15;2008-04-15;2005-03-00;2014-12-02;2009-10-00;2012-02-00;2014-12-09;2014-11-25	10;19;22
550	1	CLARKSON, PRISCILLA M.	73	1987	2017	2014-11-18	67	6	1	4	1	1	1	2	3	1	1	NA	NA	0	PMC4251356	'Priscilla Clarkson deceased.'	21602448;25808538;9219318;8054955;17465608;19952809;7748472;16224050;9421862;18545170;23364895;1299493;12409811;16763108;2299844;28332112;20798274;10613417;19568029;16679975;18202579;16529674;10442270;26821164;12831713;10919970;9315413;1895366;23950163;10994909;14971966;3416560;7658944;11394240;2311590;12783040;10683103;11706288;17473772;10364418;8784959;1569846;8585472;8499934;3403453;9391847;18…	2011-09-00;2015-07-00;1997-06-00;1994-06-00;2007-05-01;2010-03-00;1995-01-00;2005-12-00;1997-12-00;2008-07-00;2013-04-00;1992-06-00;2002-11-00;2006-10-00;1990-01-00;2017-03-00;2010-11-00;1999-12-00;2009-07-00;2006-04-00;2008-02-00;2006-04-00;1999-07-00;2016-01-29;2002-04-00;2000-08-00;1997-08-00;1991-01-01;2014-06-01;2000-09-00;2004-02-00;1988-09-00;1995-06-00;2001-01-00;1990-01-01;2003-06-00;200…	57
551	1	LUISETTI, MAURIZIO	24	2008	2017	2014-11-26	17	7	0	0	3	4	6	4	3	2	1	NA	NA	0	PMC4255440	'This manuscript is dedicated to the memory of dear friend and colleague professor Maurizio Luisetti.'	28526798;18515255;26264606;24621676;20728558;21660236;25952930;28250368;22426792;26396508;21575917;27396783;24079310;22414566;24429131;27577926;22958344;25425243;23203040;24189872;23497546;24395662;23272662;23547990	2017-05-00;2008-08-00;2015-08-12;2014-03-00;2011-02-00;2011-06-11;2015-05-08;2014-01-22;2012-08-00;2015-09-24;2011-06-00;2016-07-00;2013-09-30;2012-06-00;2013-05-00;2016-08-31;2012-06-11;2014-11-26;2012-10-29;2013-11-00;2013-03-13;2014-01-00;2013-02-00;2013-04-00	0
552	2	FANNING, ELLEN	41	1997	2015	2014-12-04	37	4	3	2	0	2	1	2	3	NA	NA	NA	NA	0	PMC4256475; PMC4337903	'This manuscript is dedicated to Ellen Fanning as a mentor, friend, and colleague.'; 'This work is dedicated to the memory of Dr. Ellen Fanning, a brilliant scientist, an outstanding collaborator, and a dear friend.'	20234039;25933514;19200446;18353955;25617833;23592994;23144614;25706313;19608746;17110927;17101793;25474690;16935876;18065420;9582326;22194613;20685648;9776219;9858588;17078947;15121836;24239947;11967327;15793585;15146062;17893144;19101707;12138179;9045649;17154534;11711545;12181327;15454074;11158297;9822671;17666013;9882311;11102512;10436018;17673209;9334337	2010-05-28;2015-06-10;2009-04-00;2008-06-00;2015-01-27;2013-04-18;2012-11-13;2015-02-24;2009-09-04;2006-11-29;2007-01-00;2014-12-00;2006-08-29;2008-02-08;1998-05-22;2012-02-24;2010-10-22;1998-10-17;1999-01-00;2007-01-01;2004-05-00;2014-02-06;2002-05-00;2005-04-00;2004-07-00;2007-11-16;2009-02-20;2002-08-00;1997-03-07;2006-12-19;2002-02-08;2002-10-25;2004-10-01;2001-02-00;1998-11-27;2007-10-15;199…	7;11
553	1	SETO, JASON	18	2004	2019	2014-12-08	14	4	1	5	2	2	2	1	0	0	0	2	1	0	PMC4258649	'S.D. and D.S. dedicate this work to their friend, colleague and collaborator Jason Seto (1964–2014).'	20542532;21849694;20042633;22427992;30532034;19463726;23763770;25482188;29410402;21980031;31243128;19932910;24210123;22158846;15302955;21994597;16000418;20627349	2010-09-01;2011-10-00;2010-03-00;2012-03-20;2018-12-08;2009-07-00;2013-09-01;2014-12-08;2018-02-07;2011-11-00;2019-09-15;2010-02-05;2013-12-00;2012-01-00;2004-09-00;2010-01-00;2005-07-00;2010-09-01	7
554	1	SUN, ALBERT Y.	68	1983	2014	2012-04-30	65	3	2	2	6	3	3	2	1	1	NA	NA	NA	0	PMC4271764	'This work is dedicated to the memory of Professor Albert Y. Sun, coinvestigator of this project, who passed away at the age of 79 on April 30, 2012.'	16075466;10498752;12470882;1326973;8483384;16650838;19375465;10079838;20492952;17977702;15953817;11923588;18602816;18363100;9342721;20487975;19191039;15953808;11173974;8833220;22202030;15830335;8930970;1646970;9512401;21434871;19855947;22476944;20195796;21214562;18346200;7877729;15365315;10094140;16046474;9845843;20306310;17761301;15953810;9566590;9131637;19392662;20493019;8051567;2824955;1952769…	2005-10-01;1999-10-00;2002-12-27;1992-08-00;1993-01-01;2006-05-23;2009-11-00;1999-03-18;1985-01-01;2008-06-00;2005-06-15;2002-03-00;2009-05-00;2009-01-00;1997-10-00;1983-01-01;2009-02-05;2005-06-15;2001-01-00;1996-01-00;2012-01-01;2005-05-00;1996-09-02;1991-01-00;1998-02-16;2011-02-08;2010-06-00;2012-08-00;2010-06-00;2011-03-00;2008-07-00;1994-12-00;2004-09-00;1999-01-18;2005-08-15;1998-11-00;201…	51
555	1	CAMPBELL, ROBERT CJ	1	2014	2014	2014-12-11	0	1	NA	NA	NA	NA	NA	1	NA	NA	NA	NA	NA	0	PMC4275931	'Robert Campbell, who made substantial contributions to every aspect of this paper, sadly died as it was being completed.'	25540607	2014-12-30	0
556	1	SCOFIELD, CONRAD	1	2014	2014	2014-12-31	0	1	NA	NA	NA	NA	NA	1	NA	NA	NA	NA	NA	0	PMC4284001	'This paper is dedicated to the memory of our co-author Conrad Scofield.'	25265992	2014-12-00	0
557	1	HADJILOIZOU, STAVROS	8	1997	2014	2014-02-19	7	1	0	2	0	2	1	1	NA	NA	NA	NA	NA	0	PMC4287815	'This paper is dedicated to the memory of Dr Stavros Hadjiloizou.'	25606403;24260744;22578248;22520353;20104196;19832721;17286551;9364354	2014-12-00;2013-10-24;2012-07-00;2012-05-00;2010-04-00;2010-02-00;2007-02-00;1997-03-00	0
558	1	KHAN, SHEIK HUMARR	6	2008	2020	2015-01-08	1	5	0	0	0	0	0	1	2	1	0	0	1	0	PMC4288732	'This paper is dedicated to the memory of our co-author Dr. Sheik Humarr Khan, who has recently died from Ebola virus.'	27587634;25569707;28869611;18241935;32027872;27531367	2016-10-15;2015-01-00;2017-10-00;2008-04-00;2020-06-00;2016-09-00	1
559	1	PEVNY, LARYSA H	3	2010	2014	2014-12-09	2	1	NA	1	1	0	0	1	NA	NA	NA	NA	NA	0	PMC4295269	'Dedication This manuscript is dedicated to our beloved advisor, mentor and friend, Dr Larysa Pevny.'	25488119;21205789;19733254	2014-12-09;2011-02-00;2010-03-00	0
560	1	GULINO, ALBERTO	89	2002	2019	2015-01-13	80	9	5	5	7	4	11	3	2	0	2	2	NA	0	PMC4298015	'Dr. Alberto Gulino passed away after acceptance of this paper for publication.'	16288312;16847550;22391305;24076654;12681947;25485584;16148242;24906555;15249678;22915840;15023535;30166519;14566327;24275942;15319296;25499214;14639658;24739212;15467454;15817159;31685809;25045667;15923078;12651099;17308352;27899820;26843616;24755613;16337408;25872148;21277938;17333342;15048091;29515120;22689263;21440606;17463226;14568923;23148911;24287378;25395318;24801890;27186130;31341163;118…	2006-01-00;2006-11-00;2012-03-07;2013-10-30;2003-04-00;2014-12-09;2005-09-07;2014-08-00;2004-07-20;2012-08-24;2004-04-01;2018-08-30;2003-11-00;2013-11-28;2004-12-00;2014-12-00;2003-12-00;2014-04-16;2004-10-00;2005-05-01;2019-11-04;2014-07-22;2005-10-18;2003-04-00;2006-12-00;2016-09-22;2016-02-23;2014-07-00;2006-01-00;2015-09-00;2011-04-00;2007-12-00;2004-04-08;2018-03-07;2012-08-00;2011-05-30;200…	0
561	1	BARRERA-PÉREZ, MARIO	13	2002	2015	2015-02-28	10	3	0	1	2	1	2	4	NA	NA	NA	NA	NA	0	PMC4299524	'Regrettably, Professor Mario Barrera-Pérez passed away prior to the completion of this manuscript, and we wish to dedicate this study as a small memorial to his significant contribution to tropical medicine research in Mexico.'	26302122;26200970;23152314;25124670;24551966;25604761;25625483;24447796;23833907;21323424;15558180;15273795;12389944	2015-05-00;2015-05-00;2012-12-00;2014-08-14;2013-12-00;2015-02-00;2015-02-00;2014-01-21;2012-09-00;2011-07-00;2004-10-00;2004-05-00;2002-08-00	0
562	2	JURKA, JERZY	45	1996	2016	2014-07-19	40	5	2	2	2	1	2	4	1	1	NA	NA	NA	0	PMC4299795; PMC4640811	'This manuscript is dedicated to the memory of our friend and colleague, Jerzy Jurka, who made a significant contribution to this manuscript before he passed away on July 19th, 2014.'; 'This manuscript is dedicated to the memory of my friend and colleague, Jerzy Jurka, who made a significant contribution to this manuscript before he passed away on July 19th, 2014.'	9514248;25504731;23098210;26556480;16343813;14736919;9050872;17064419;23548000;25503085;22011512;16356584;15898832;9666329;16749933;21929767;16251458;10952215;23874566;10973072;26931494;15169610;15531153;10993599;9929394;15385441;25499090;24847885;20226081;11447285;17850916;19651192;12167372;17506661;20600705;10952195;16537396;12743378;9204548;12679554;15944437;11675478;18710569;19174482;12519904	1998-02-00;2014-12-12;2012-10-25;2015-11-12;2006-01-03;2004-02-03;1997-03-04;2006-10-25;2013-04-01;2014-12-11;2011-10-19;2006-02-00;2005-06-00;1998-06-00;2006-06-02;2011-09-19;2005-11-00;2000-08-22;2013-07-23;2000-09-00;2016-03-02;2004-05-00;2004-12-00;2000-09-19;1999-02-00;2004-11-15;2014-12-12;2014-06-05;2010-01-25;2001-07-17;2007-10-00;2009-12-15;2002-06-00;2007-05-18;2010-10-01;2000-08-22;200…	3;26
563	1	ZHANG, YIAN BIAO	3	1997	2015	2015-01-21	2	1	0	0	0	0	0	1	NA	NA	NA	NA	NA	0	PMC4301647	'This manuscript is dedicated to the memory of our friend and colleague Yian Biao Zhang.'	25607953;9190796;9272867	2015-01-22;1997-06-00;1997-07-31	0
564	1	PUIGDOMENECH, ISABEL	10	2008	2015	2015-01-13	9	1	1	2	0	2	0	1	NA	NA	NA	NA	NA	0	PMC4307230	'This manuscript is dedicated to the memory of Isabel Puigdomenech.'	25582927;23590845;23269793;21966556;21346189;20368790;19825175;19098487;18377648;18083750	2015-01-13;2013-04-16;2013-03-00;2011-07-00;2011-04-15;2010-03-25;2009-10-13;2009-01-14;2008-03-31;2008-02-00	0
565	1	SRINIVASAN, VENKATARAMANUJAM	6	2012	2015	2014-12-31	5	1	NA	NA	NA	4	1	0	1	NA	NA	NA	NA	0	PMC4307293	'This paper is dedicated to Prof. Venkataramanujam Srinivasan (1946-2014), a talented, smart and intelligent researcher whose premature death has left a great void in contemporary neuroscience research.'	25569089;22946959;22876742;22537380;22264213;23082960	2015-01-05;2013-01-00;2012-10-00;2012-05-00;2012-01-00;2012-10-00	0
566	2	BOONEN, STEVEN	57	1996	2017	2014-12-31	51	6	2	1	6	7	10	5	4	0	1	NA	NA	0	PMC4307640; PMC4575556	'This article is dedicated to the memory of our colleague and friend, Steven Boonen, whose important contributions to the field of osteoporosis and hip fracture research will be long remembered.'; 'This work is dedicated to the memory of Prof. Dr Steven Boonen.'	19049326;26162912;26401471;24839241;15986101;25928799;16696744;22467094;24077381;21362651;10620075;24054929;14605799;15449490;22431413;21466276;24090211;21903895;24007312;9213017;18160462;18509324;8930620;17107223;23567408;22642658;22406839;17289523;11441470;25992656;23922354;23590203;15197540;24067865;17264183;22836391;22429099;9333134;9738516;20070415;15726235;24828488;16735842;21898591;2222839…	2009-04-00;2015-09-00;2015-09-00;2014-12-00;2005-10-00;2015-04-26;2006-05-00;2012-05-00;2014-04-00;2011-03-00;1999-12-00;2013-08-00;2004-02-00;2004-09-00;2012-07-00;2011-06-00;2013-10-04;2011-12-00;2013-09-05;1997-07-00;2008-03-00;2008-09-00;1996-01-01;2006-11-17;2013-07-00;2012-06-00;2012-07-06;2007-01-00;2001-07-10;2015-09-00;2013-08-00;2013-05-00;2005-01-00;2014-03-00;2007-04-00;2012-12-00;201…	2;3
567	2	FANKHAUSER, JOHNATHON D.	3	2013	2015	2015-01-20	1	2	NA	NA	NA	1	0	2	NA	NA	NA	NA	NA	0	PMC4309424; PMC4401323	'This paper is dedicated to the memory of Johnathon Fankhauser.'; 'We dedicate this paper to the memory of our colleague and friend, Johnathon D. Fankhauser.'	25600558;25632110;23786378	2015-01-20;2015-04-00;2013-09-00	0;1
568	1	TRAUER, TOM	56	1995	2015	2015-01-31	54	2	6	2	4	2	4	2	NA	NA	NA	NA	NA	0	PMC4309500	'Sadly, Professor Tom Trauer (co-author and co-investigator on this research project), recently died unexpectedly.'	22356644;20085964;19203344;17701455;24811714;9675628;9140634;11008857;9672722;16646762;22311533;11318242;15715739;10442794;26952943;9550232;23335153;15715758;21375394;22186135;23857591;22385026;20397836;24341873;16633525;12046139;10616601;15660707;19016362;8573054;25044819;16879090;8825824;12851441;20797358;16334972;23267192;20605852;15145464;14961930;23239423;15259627;15126890;25748604;18462279;…	2012-03-00;2010-03-00;2009-02-00;2008-04-00;2014-06-00;1998-07-24;1997-04-00;2000-09-00;1998-06-00;2006-05-00;2012-02-00;2001-04-00;2004-03-00;1999-06-00;2007-10-00;1998-04-00;2013-09-00;2004-06-00;2011-04-00;2012-02-00;2014-06-00;2012-06-00;2010-04-20;2014-04-00;2005-06-00;2002-06-06;1999-05-00;2005-01-00;2009-04-00;1995-09-00;2015-01-00;2006-08-00;1995-12-00;2003-07-00;2010-08-00;2005-12-13;201…	30
569	1	ALBER, TOM	71	1993	2018	2015-02-28	66	5	4	4	4	5	4	2	1	2	1	NA	NA	0	PMC4318763	'We dedicate this manuscript to Tom Alber, a truly amazing and inspiring scientist and close friend who will live in our hearts forever.'	15335794;27601474;25551456;24843025;22773105;19956261;20499387;15136047;24309377;17411339;11106484;16762364;29861345;24843173;22275220;20444707;22727744;19889539;16271885;24363322;10411888;10409688;24452911;28692281;14752198;15530359;18550837;10966642;25580578;15282341;21134645;23471103;20471948;20708689;17242402;15496731;21873227;19914822;28691068;16415590;19008858;22393408;17573816;19700407;151…	1993-03-00;2016-10-28;2015-01-01;2014-04-24;2012-08-00;2009-12-03;2010-07-00;2004-05-28;2013-12-24;2007-04-00;2000-12-12;2006-07-07;2018-07-03;2014-06-03;2012-01-24;2010-07-16;2012-09-28;2009-12-15;2005-11-00;2014-01-07;1999-07-20;1999-07-23;2014-04-00;2017-08-01;2004-02-10;2004-11-00;2008-06-17;2000-09-00;2015-02-00;2004-10-00;2010-12-08;2013-03-05;2010-05-14;2011-01-00;2007-04-13;2004-11-01;201…	28
570	1	CARNEGIE, GRAEME K.	10	2011	2015	2015-02-09	6	4	NA	1	3	1	1	4	NA	NA	NA	NA	NA	0	PMC4322047	'In memory of Dr. Graeme K. Carnegie.'	25683917;22558309;25601651;23045525;22834419;23979513;24161911;22075671;26192751;25802336	2015-05-00;2012-05-05;2015-02-09;2012-11-23;2012-07-26;2013-08-15;2014-01-00;2011-11-00;2015-07-21;2015-05-08	2
571	1	ROACH, RICHARD G	1	2014	2014	2014-07-22	0	1	NA	NA	NA	NA	NA	1	NA	NA	NA	NA	NA	0	PMC4322587	'Dedicated to the memory of Richard G. Roach.'	25977776	2014-01-01	0
572	2	GOLDBERG, STEVEN R.	159	1988	2019	2015-02-11	142	17	3	6	3	5	3	5	9	2	0	1	NA	0	PMC4324822; PMC5098281	'This article is dedicated to the memory of Steven R. Goldberg.'; 'Dedication: This work is dedicated to the memory of Dr. Steven R. Goldberg, thank you for your years of mentorship and guidance.'	28139681;15536497;8473997;7870900;21054689;17254024;30151725;1968971;12073161;26319160;21086118;11937093;18725543;2601580;25001964;3051048;15562293;11752114;12827345;15765262;20590556;15196504;12172692;18195590;25671639;25754762;10663437;23072836;2523996;7885192;8100996;12189203;21264319;27994006;20098750;18814866;17311094;24806674;8795705;23333350;1527734;12827346;11834249;23314220;26803499;1002…	2017-07-00;2005-02-00;1993-04-00;1993-01-01;2011-07-00;2007-04-00;2019-05-00;1990-02-00;2002-06-00;2016-05-00;2011-03-00;2002-03-29;2008-11-00;1989-01-01;2014-09-00;1988-05-00;2005-04-00;2002-01-00;2003-09-00;2005-04-00;2010-06-00;2004-07-00;2002-08-00;2008-02-00;2015-02-12;2015-08-00;2000-02-00;2013-03-00;1989-01-01;1995-01-01;1993-04-00;2002-09-03;2011-01-11;2017-03-01;2010-01-20;2008-12-01;200…	0;1
573	1	CONNEY, ALLAN H.	62	2002	2015	2013-09-10	53	9	6	1	2	7	4	4	8	1	NA	NA	NA	0	PMC4334301	'The authors dedicate this paper to Dr. Allan H. Conney, an outstanding and widely recognized cancer researcher who passed away on September 10, 2013.'	18280627;24647860;15817611;24296978;21525235;12151356;25821644;18179623;16912211;12205293;21115634;20051379;12540740;25625536;12549626;14743388;23061906;23441843;24982340;15867351;24070239;16699173;19138995;21998880;15645129;24184701;25060817;20606002;17188726;16142309;17664435;18097566;24213110;15975959;23671133;14996744;23785666;15976015;24441674;15301430;18497969;16740769;23041978;25228981;123…	2008-04-03;2014-06-00;2005-08-00;2014-02-00;2011-07-00;2002-08-00;2014-07-31;2008-03-00;2006-08-15;2002-09-17;2011-03-00;2010-01-00;2003-01-24;2015-06-00;2003-01-29;2004-02-01;2012-10-16;2013-03-18;2014-07-00;2005-05-01;2013-09-28;2006-10-00;2008-11-00;2011-09-00;2005-02-00;2014-02-00;2014-09-00;2010-10-00;2007-11-01;2005-10-00;2007-07-31;2008-01-00;2011-09-28;2005-11-00;2013-09-00;2004-03-01;201…
574	2	PIATAK, MICHAEL	127	2002	2018	2014-09-19	92	35	11	8	4	10	16	18	13	10	4	2	NA	0	PMC4334552; PMC5014349	'The authors would like to dedicate this paper to the memory of Michael Piatak, whose experimental rigor, dedication, and humanity inspired all of us.'; 'This work is dedicated to our esteemed colleague, Dr. Michael Piatak, Jr. He contributed immensely to our studies through the years and to the field as a whole, and we miss him.'	24948736;27252535;24367650;23408608;26223646;25521298;29237287;25545673;18328525;25259616;27603520;23087435;26076651;25398324;23359688;27558423;26150024;26614966;25182644;25599132;24706775;30001436;23797688;25211081;22956201;25187636;25707797;25033210;26248318;25915601;25135832;27959961;27655885;28503929;25688559;24349100;27430032;24741098;24807714;19555986;19949091;24740100;28600625;26864031;261…	2014-06-20;2016-08-15;2013-12-25;2013-04-00;2015-10-00;2014-12-00;2018-03-00;2014-12-30;2008-05-25;2014-09-27;2016-09-08;2013-03-15;2015-06-16;2014-12-15;2013-02-19;2016-11-01;2016-02-00;2015-12-00;2014-11-00;2015-02-00;2014-05-13;2018-07-00;2013-12-01;2014-09-10;2012-09-05;2014-11-00;2015-03-05;2014-07-18;2015-08-00;2015-04-29;2014-09-15;2016-12-00;2017-01-00;2017-08-00;2015-02-00;2013-12-19;201…	0;1
575	1	ARSLAN, EDOARDO	12	1996	2015	2015-03-31	11	1	0	0	0	0	0	1	NA	NA	NA	NA	NA	0	PMC4339771	'This paper is dedicated to the memory of Prof. Edoardo Arslan who recently passed away.'	10899698;10842579;12208539;8645384;12074850;17701047;9309836;9505306;9309843;8668904;16763823;25564500	2000-09-00;1999-11-28;2002-08-00;1996-01-00;2002-06-00;2008-01-00;1997-01-01;1998-03-20;1997-01-01;1996-01-01;2006-09-00;2015-03-00	11
576	1	CORDESCHI, ROBERTO	2	2012	2015	2015-02-25	1	1	NA	NA	1	0	0	1	NA	NA	NA	NA	NA	0	PMC4340144	'Prof. Roberto Cordeschi prematurely passed away while we were in the process of evaluating the overall editorial result of this Research Topic.'	25762972;23181047	2015-03-13;2012-11-16	0
577	1	BERNARDI, GIUSEPPE	1	2015	2015	2015-02-27	0	1	NA	NA	NA	NA	NA	1	NA	NA	NA	NA	NA	0	PMC4344340	'Giuseppe Bernardi prematurely passed away.'	25723466	2015-02-28	0
578	1	GEHRING, WALTER	15	2002	2015	2015-03-03	13	2	2	1	2	0	2	2	NA	NA	NA	NA	NA	0	PMC4348419	'This paper is dedicated to the late Dr. Walter Gehring.'	19651301;11902689;25734540;23016973;24902832;24979795;15181639;20660753;26428533;15558463;18160295;15008426;20147626;22564794;21712439	2009-08-05;2002-01-00;2015-03-04;2012-01-00;2014-01-00;2014-07-01;2004-06-01;2010-08-10;2015-11-00;2004-11-24;2008-01-08;2004-03-11;2010-03-02;2012-07-01;2011-07-19	2
579	1	YEN, LINNETTE	6	2011	2014	2012-12-25	2	4	NA	NA	NA	NA	1	1	1	3	NA	NA	NA	0	PMC4349951	'Linnette passed away on December 25, 2012 and will be dearly missed by the research teams that she contributed to or led.'	25531995;22648999;23206213;24145865;22077619;24407484	2014-12-00;2013-02-00;2012-11-00;2014-02-00;2011-11-15;2014-03-00
580	1	PAWSON, TONY	275	1987	2020	2015-03-05	255	20	4	7	8	12	11	13	2	3	2	1	2	0	PMC4352761	'We dedicate this paper to the inspirational scientist and truly remarkable individual, Tony Pawson.'	30996350;23063127;17570479;25852190;19918066;7531822;12679785;9405336;25331951;21148430;23452850;17981841;8103930;21706016;16678776;11719057;15335710;8939605;10742110;24658140;8999863;8577769;20412773;10097116;2788278;12528767;9207069;8702917;15067126;26755559;24296166;9121432;12486127;24550542;18641122;21915143;8479540;2476668;8344248;1633425;12816610;22611019;23312284;25228766;17696407;26465210…	2019-05-00;2012-10-12;2007-06-29;2015-04-07;2009-12-01;1995-02-16;2003-05-00;1997-12-19;2014-12-19;2011-01-21;2013-02-28;2008-01-00;1993-06-29;2011-06-26;2006-05-00;2001-12-00;1993-07-01;1996-11-01;2000-04-00;2014-05-00;1997-01-17;1996-02-06;2010-04-20;1999-03-30;1989-08-00;2002-09-00;1997-07-08;1996-08-30;2004-04-20;2016-01-11;2013-12-01;1997-04-00;2003-02-21;2014-02-18;2008-07-29;2011-09-14;199…	0
582	1	SHARMA, PRIYANKA	9	2013	2018	2015-02-10	2	7	NA	NA	NA	1	1	4	1	1	1	NA	NA	0	PMC4357605	'This paper is dedicated to the co-author Priyanka Sharma who is no more.'	29380534;26346778;26257289;28393193;27748283;25668726;23627613;26050109;25758574	2018-10-00;2015-12-00;2015-12-00;2017-05-00;2016-05-00;2015-02-11;2013-06-00;2015-12-00;2014-12-00	5
583	1	CHAPMAN, BARBARA	5	2008	2015	2013-02-11	2	3	1	0	0	1	0	0	0	3	NA	NA	NA	0	PMC4368645	'This article is dedicated in remembrance of Barbara Chapman who passed away on February 11, 2013.'	18922954;26511250;21547082;26038569;25794280	2008-12-00;2015-10-28;2011-04-25;2015-06-02;2015-03-21	4
584	1	SILVA, IGOR AURÉLIO	1	2015	2015	2015-03-23	0	1	NA	NA	NA	NA	NA	1	NA	NA	NA	NA	NA	0	PMC4370636	'This paper is dedicated to Igor Silva ( in memoriam ), who passed away while we were preparing this manuscript.'	25798584	2015-03-24	0
585	1	RIBEIRO, JORGE PINTO	42	1984	2018	2012-08-23	22	20	1	3	5	1	2	4	10	4	1	0	0	2	PMC4372446	'Dr. Jorge Pinto Ribeiro passed away on 23 August 2012.'	25803283;30055633;29400626;25501441;25103974;24022566;23933066;23739549;23722526;23660169;23536769;23168372;23160642;23059867;23041227;22748747;22345686;21813573;21796410;21540423;21200342;20096381;19801057;19486593;19266213;19188808;19136486;18436118;18091025;18091015;17697031;16487841;16055571;8319520;2372894;2133014;2546698;3336981;4014048;6496276;25366037;22763798	2015-03-25;2018-07-28;2018-08-00;2014-12-11;2014-09-15;2014-04-00;2013-11-00;2013-10-09;2013-11-00;2013-06-00;2013-03-11;2013-08-00;2013-02-00;2013-03-00;2012-12-00;2012-10-00;2013-04-00;2012-10-00;2012-04-00;2011-05-04;2011-07-00;2010-04-15;2009-10-00;2009-06-00;2009-05-00;2009-02-00;2009-03-00;2008-04-29;2008-01-00;2008-01-00;2007-09-00;2006-02-21;2005-08-00;1993-03-00;1990-08-00;1990-01-01;198…	0
587	1	HUANG, QING	26	2013	2017	2015-02-05	16	10	NA	NA	NA	2	14	6	3	1	NA	NA	NA	0	PMC4374301	'We would like to dedicate this paper to Prof. Qing Huang, who unfortunately passed away just before this paper could be published.'	25612825;25940513;24039192;25461154;24380626;24729272;24931422;24072098;23979040;24687860;25651858;24832525;27611873;24635057;24328303;24954711;24269988;29910875;27660739;24495151;24827912;28382928;24989246;28660047;25580995;24528092	2015-03-02;2015-06-15;2014-03-00;2015-03-15;2014-02-18;2014-07-16;2014-07-15;2013-11-14;2013-11-07;2014-12-10;2015-02-05;2014-09-24;2016-09-26;2014-04-15;2014-01-08;2014-08-04;2014-04-00;2016-02-01;2015-04-00;2014-02-18;2014-07-21;2017-04-06;2014-08-05;2016-04-21;2015-03-16;2014-03-04	0
588	1	WARNECKE, FALK	10	2006	2015	2014-12-31	8	2	1	0	0	0	2	2	2	NA	NA	NA	NA	0	PMC4379614	'We dedicate this manuscript to the memory of our friend and colleague Falk Warnecke (1972–2014).'	25830022;18177506;16998472;24596259;19480952;22810059;25093637;23864569;18033299;26179741	2015-04-02;2008-01-08;2006-10-00;2014-02-00;2009-06-01;2013-01-00;2014-12-00;2013-08-00;2007-11-22;2015-09-00	0
589	1	SINILNIKOVA, OLGA M.	33	2002	2016	2015-04-01	22	11	0	2	1	1	2	9	6	NA	NA	NA	NA	0	PMC4382299	'This work is dedicated to the memory of Olga M. Sinilnikova, who inspired the CIMBA group and led studies on BRCA1 modifiers.'	25581431;25925750;25034697;26130695;16528604;12582017;26171949;24146815;24698998;25336561;26758370;26406445;26928228;25830658;25940428;26564480;27117709;21591024;22753590;21890493;25849179;27601076;26785832;11880951;12393792;15333468;15668505;15887246;15900600;17061047;17372234;17694537;18273839	2015-02-00;2015-04-25;2014-08-00;2015-09-15;2006-03-11;2003-02-00;2015-10-00;2013-10-23;2014-04-00;2015-01-00;2016-01-12;2015-09-26;2016-04-00;2015-04-02;2016-05-00;2015-12-00;2016-04-27;2011-09-00;2012-09-15;2011-12-01;2015-04-07;2016-09-07;2016-08-00;2002-04-00;2002-11-01;2004-12-00;2005-01-00;2005-08-00;2005-11-01;2007-01-00;2007-03-00;2008-01-00;2008-05-00	0
590	1	YANG, SEUNG-MAN	66	2002	2015	2015-03-13	65	1	10	7	6	3	9	1	NA	NA	NA	NA	NA	0	PMC4382680	'We dedicate this article to late Professor Seung-Man Yang for his lifelong contribution to soft matter.'	24372148;20217817;32261806;22402819;21166447;20803761;16584206;16262350;16929396;20394094;16277541;21919166;18305854;16262301;19928976;19857875;24947445;23123671;15914163;22105942;20694247;24866690;16910685;18393502;22383147;23281631;24375664;20232429;21268220;17976635;22489053;20297829;24520901;19621906;19475591;18545355;24020508;20959939;19823731;19441528;17727874;18078949;22890815;16290685;257…	2014-01-22;2010-03-05;2014-10-14;2012-04-21;2011-01-15;2010-10-25;2006-04-11;2005-11-08;2006-09-00;2010-05-17;2005-11-16;2011-12-02;2008-03-00;2005-11-08;2010-02-02;2010-01-15;2014-10-15;2012-12-21;2005-07-01;2012-02-06;2010-10-14;2014-09-03;2006-08-23;2008-05-07;2012-04-10;2013-01-23;2014-03-05;2010-03-29;2011-02-01;2008-02-01;2012-05-08;2010-04-20;2014-03-11;2009-11-03;2009-05-29;2008-04-28;201…	44
591	1	FOTEDAR, ARUN	5	1993	2015	2015-03-30	4	1	0	0	0	0	0	1	NA	NA	NA	NA	NA	0	PMC4384738	'We dedicate this paper to the fond memory of Arun Fotedar.'	8464876;9434168;25800056;7613171;7708764	1993-04-01;1997-12-19;2015-03-30;1995-05-00;1995-03-28	2
592	1	COX, DAVID R.	100	1987	2019	2015-04-08	97	3	2	3	2	1	1	1	1	0	0	1	NA	0	PMC4390246	'We would like to dedicate this manuscript to the memory of David R. Cox, our dear friend and colleague, a visionary and passionate scientist who has had a profound influence on the fields of genetics and biomedicine.'	11237014;25853885;7550338;7849705;2004760;23160197;2643100;22123975;8849440;8364572;2066097;10852967;1609804;15815621;11237021;2247475;26825711;1427886;1496981;2523854;8004089;11707074;15335952;8401509;11588264;11435409;9132269;24584071;3197454;1551659;8091223;12618364;15289472;30460589;2395674;8963899;2218528;21119759;15718463;1677761;8387721;17660834;20439770;9132268;7849696;9149939;11591642;84…	2001-02-15;2015-04-09;1995-10-00;1994-10-00;1991-01-00;2012-12-00;1989-01-00;2011-12-13;1996-10-25;1993-07-00;1991-06-00;2000-06-20;1992-07-00;2005-04-07;2001-02-15;1990-11-00;2016-03-17;1992-11-00;1992-09-00;1989-04-00;1994-02-00;2001-11-00;1992-06-00;1993-08-00;2001-10-05;2001-07-00;1995-09-00;2014-04-00;1988-01-01;1992-03-00;1994-09-30;2003-03-00;2004-08-00;2019-09-00;1990-08-25;1996-03-00;199…	1
593	2	SIMAMURA, ERIKO	19	1997	2015	2015-04-10	17	2	1	1	0	0	1	2	NA	NA	NA	NA	NA	0	PMC4393082; PMC4456156	'This study is dedicated to Dr. Eriko Simamura, who passed away just after accomplishing this research.'; 'We would like to dedicate this paper to Dr. Eriko Simamura, who succumbed to a disease after accomplishing this study.'	20160138;25860801;9500851;19717555;24450300;19159368;18704666;9180033;10975289;10571665;21595752;19413194;26043040;12051692;19159355;12600411;11392669;17012850;9497071	2010-04-00;2015-04-11;1998-03-01;2009-10-16;2014-05-00;2008-12-00;2008-06-00;1997-01-01;2000-09-07;1999-11-26;2011-06-00;2009-03-00;2015-06-05;2002-06-01;2008-12-00;2003-02-26;2001-04-00;2006-11-00;1998-01-00	1;12
594	1	ROSOLEN, ANGELO	21	1999	2017	2015-04-13	18	3	1	1	1	1	2	2	0	1	NA	NA	NA	0	PMC4395299	'FL and PB wish to dedicate this work to the memory of Prof. Angelo Rosolen.'	16537559;18024872;20658615;11888936;19535344;15241838;25874976;23678368;16211546;28983060;24843176;19621432;10550304;19668242;15126367;24309606;22691173;21422413;26011068;11135229;11920742	2006-09-00;2007-11-20;2010-09-00;2002-03-01;2009-07-00;2004-07-15;2015-04-16;2013-05-17;2005-11-15;2017-12-00;2014-06-03;2009-12-00;1999-11-00;2009-10-00;2004-05-01;2014-08-00;2012-06-12;2011-05-01;2015-10-00;2000-12-15;2002-04-00	6
595	1	CHENG, JUN-JUN	3	2010	2015	2015-03-29	2	1	1	0	0	0	0	2	NA	NA	NA	NA	NA	0	PMC4397868	'With this paper, we would like to commemorate Jun-Jun Cheng, who loved scientific research but died at an early age.'	25889211;20591132;25536411	2015-03-29;2010-06-30;2015-03-00	0
596	1	MCKEEVER, DECLAN	2	2013	2015	2015-05-31	1	1	NA	NA	NA	1	0	1	NA	NA	NA	NA	NA	0	PMC4399042	'During preparation of this article, the senior author, Declan McKeever, passed away after a short but gallant fight with cancer.'	25733516;24035434	2015-05-00;2013-10-17	0
597	1	MARTINO, ANGELO	1	2015	2015	2015-04-16	0	1	NA	NA	NA	NA	NA	1	NA	NA	NA	NA	NA	0	PMC4400140	'We wish to dedicate this work to the memory of Angelo Martino, teacher and friend, who enjoyed science research too briefly.'	25879532	2015-04-17	0
598	1	MAZO, ADELA	28	1987	2016	2015-03-24	26	2	0	2	0	0	1	1	1	NA	NA	NA	NA	0	PMC4403908	'In memoriam of Dr. Adela Mazo, who passed away on March 24th 2015.'	18589402;11332152;16006755;10811472;21388975;10476214;11118062;3197911;10505853;14581375;3375202;25886138;14977849;14500393;27620070;2268429;21681527;2037202;11668482;17069538;24141108;3427895;2160721;1567375;11687897;15886876;2079635;2328021	2008-08-01;2001-03-00;2005-07-12;2000-04-00;2011-03-00;1999-04-00;2000-12-01;1988-01-01;1999-09-00;2003-10-15;1988-01-01;2015-04-04;2004-02-15;2003-09-01;2016-11-00;1990-11-00;2011-12-00;1991-02-00;2001-10-01;2006-12-00;2014-01-00;1987-01-01;1990-01-01;1992-04-01;2001-10-00;2005-05-12;1990-01-01;1990-01-01	11
599	1	GRAY, NEIL	6	2009	2015	2015-03-23	5	1	0	1	0	1	2	1	NA	NA	NA	NA	NA	0	PMC4412099	'We dedicate this article to the memory of our colleague Neil Gray, FIBMS.'	25881079;24284056;24525140;23354597;18618293;21428919	2015-03-23;2014-02-01;2014-11-00;2013-03-00;2009-08-00;2011-04-00	0
600	2	TEAL, PETER E. A.	39	2002	2018	2015-04-29	25	14	1	3	2	1	6	7	3	3	2	NA	NA	0	PMC4414461; PMC4714067	'This work is dedicated to the memory of Peter E.A. Teal.'; 'Finally, we wish to add some words in the memory of Dr. Peter Teal.'	17369425;11897401;25706417;25923584;26798257;21690302;26453894;27410032;16902828;23509266;25392907;28448606;30041516;26170475;23008466;19124770;29938509;18256881;16720701;25970517;21423575;24467367;24689748;28911226;12773625;17664416;18798680;19185584;19508764;20214366;21475986;22525070;24375502;24412210;24587059;25450567;26367123;27534749;28588235	2007-06-00;2002-04-00;2015-02-24;2015-04-30;2016-01-23;2011-08-00;2015-11-00;2016-07-15;2006-09-00;2013-04-02;2015-11-00;2017-04-28;2018-08-15;2015-06-00;2012-11-00;2009-01-13;2018-07-18;2008-03-00;2006-06-06;2015-05-15;2011-03-15;2014-02-28;2014-12-00;2017-10-04;2003-06-10;2007-08-07;2008-10-00;2009-04-00;2009-06-00;2010-02-00;2011-05-00;2012-02-00;2014-02-00;2014-01-20;2014-02-24;2014-12-00;201…	0;1
601	1	VENKATESH, SRIRANGAPATNAM G.	2	2007	2015	2013-11-01	1	1	0	0	0	0	0	0	0	1	NA	NA	NA	0	PMC4416001	'This publication is dedicated to the memory of Srirangapatnam G. Venkatesh who passed away on November 1, 2013.'	17537806;25928148	2007-08-00;2015-05-01	1
602	1	BAB, ITAI	42	1990	2019	2015-05-08	35	7	4	2	1	0	0	5	0	0	2	2	NA	0	PMC4424493	'This work is dedicated to the memory of Itai Bab.'	20809204;10318873;17646266;25955862;11329614;31623098;19634029;16150701;20392233;21557736;15812598;15207742;12228919;1582415;16407142;10563506;11007271;20803555;25801536;30347474;17704191;26124120;25573322;29274505;28266709;16126903;16617039;11931616;2328701;8511986;20876113;19446797;16772520;7629225;9138092;8364043;22949675;9398211;25796370;19653813;16514606;17892373	2010-12-00;1999-05-14;2007-11-00;2015-05-08;2001-05-01;2019-10-16;2009-07-28;2005-11-11;2010-03-00;2011-08-00;2005-11-00;2004-07-00;2002-09-14;1992-05-00;2006-01-17;1999-11-00;2000-09-00;2011-02-00;2015-10-00;2019-01-00;2008-01-00;2015-07-14;2015-01-00;2018-03-00;2018-01-00;2005-09-06;2006-08-00;2002-04-11;1990-05-00;1993-05-00;2010-10-12;2009-09-01;2006-09-00;1995-08-00;1997-06-01;1993-09-13;201…	3
603	1	LYNAS, NED M.	1	2015	2015	2015-05-13	0	1	NA	NA	NA	NA	NA	1	NA	NA	NA	NA	NA	0	PMC4430536	'This paper is dedicated to the late Ned M. Lynas, founder of ORES, who formulated initial hypotheses, started data collection and provided preliminary results but was not able to publish on time.'	25970425	2015-05-15	0
604	4	SABELIS, MAURICE W.	12	2015	2018	2015-01-31	0	12	NA	NA	NA	NA	NA	7	2	1	2	NA	NA	0	PMC4431799; PMC4583265; PMC4649677; PMC6238141	'In memory of our co-author and dear friend, Maurice W. Sabelis, who sadly did not live to see the last version of this manuscript.'; 'In memory of our co-author, teacher, colleague and dear friend Maurice Sabelis, who sadly did not live to see the last version of this paper.'; 'Maurice Sabelis, our dear friend, colleague and tutor, sadly passed away in January 2015.'; 'This manuscript is dedicat…	26577696;26538597;28356611;27506908;30464812;26406443;25974207;29289605;25633263;25804203;26530994;26474858	2015-11-18;2015-11-07;2017-03-31;2016-11-00;2018-11-00;2015-09-26;2015-05-15;2018-03-14;2015-03-00;2015-04-00;2016-01-00;2015-12-00	0;1;2;3
605	1	FELDMAN, ROBERT G.	7	1995	2014	2014-09-30	6	1	0	0	0	0	0	1	NA	NA	NA	NA	NA	0	PMC4434105	'This work is dedicated to the memory of Robert G. Feldman, M.D. for his unparalleled contributions to understanding, treating, and preventing Parkinsons disease.'	10196408;26109889;10210698;9182031;8585519;8866536;9311537	1999-05-00;2014-09-00;1999-05-00;1996-04-00;1995-08-00;1996-07-00;1997-01-01	1
606	1	MARTEL, MARC-ANDRÉ	4	2010	2018	2015-05-13	2	2	1	0	1	0	0	1	0	0	1	NA	NA	0	PMC4441249	'This study is dedicated to the memory of Marc-André Martel, our friend and colleague who is sorely missed.'	20164347;22578505;30355491;25967870	2010-02-17;2012-05-10;2018-10-23;2015-05-13	3
607	1	GOODGLICK, LEE	53	1993	2020	2014-12-31	46	7	5	6	6	2	0	2	3	3	0	0	0	1	PMC4441434	'In memory of Lee Goodglick (1960–2014), who passed away prior to submission of this paper.'	20670949;19729831;21144054;7722308;24644285;21600232;17947468;8160764;25874233;15327891;21078439;18469192;19494199;19250205;20710044;11848395;14597555;26894971;32451329;28174738;12763482;17974992;22132074;7690497;19349354;26445321;21651811;21518455;16949910;10700465;26876179;20584319;15950941;15942652;11389031;20578181;7594524;15567174;22460811;16707460;17276470;15136466;16397057;24448822;2151135…	2010-08-01;2009-09-05;2010-12-13;1995-05-01;2014-05-16;2011-08-00;2007-10-15;1994-04-00;2015-04-16;2004-08-26;2010-12-00;2009-01-00;2009-10-00;2009-02-00;2010-08-15;2002-02-00;2004-01-00;2016-03-29;2020-05-25;2016-09-00;2003-05-00;2007-11-01;2011-12-02;1993-09-17;2009-05-00;2015-10-06;2011-06-08;2011-04-25;2006-12-00;2000-03-00;2016-02-23;2010-06-28;2005-07-29;2005-07-00;2001-06-15;2010-10-15;199…	49
608	1	MERRIAM, GEORGE R.	13	1995	2017	2015-06-02	11	2	0	0	2	0	0	1	0	1	NA	NA	NA	0	PMC4452757	'We dedicate this publication to Dr. Merriam.'	15506077;9449031;26035291;22869065;14610297;7614245;28846767;21855173;22034239;9520907;10191837;9158556;16399214	2004-09-00;1997-08-00;2015-06-00;2012-11-00;2003-10-00;1995-07-00;2017-10-01;2012-04-00;2001-09-00;1998-03-00;1999-03-00;1997-05-00;2006-02-00	2
610	1	ALBAR, JUAN PABLO	5	2011	2015	2015-05-31	3	2	NA	1	0	0	1	3	NA	NA	NA	NA	NA	0	PMC4457114	'We wish to express our deep sorrow at the passing of Juan Pablo Albar.'	25686859;25726569;24739387;25980494;21209665	2015-09-08;2015-05-00;2014-05-30;2015-05-30;2011-06-00	1
611	1	DE CAMPOS, JOSÉ MARÍA	1	2015	2015	2015-06-09	0	1	NA	NA	NA	NA	NA	1	NA	NA	NA	NA	NA	0	PMC4460876	'This paper is dedicated to the memory of Dr. José María de Campos.'	26106585	2015-06-25	0
612	1	BURNIE, NEIL	2	2014	2015	2015-06-09	1	1	NA	NA	NA	NA	1	1	NA	NA	NA	NA	NA	0	PMC4460898	'This manuscript is dedicated to Dr. Neil Burnie who sadly passed during its preparation.'	24963376;26057337	2014-05-00;2015-06-09	1
613	1	NIKOLAUS, THORSTEN	8	2010	2015	2015-06-09	7	1	1	1	0	2	1	3	NA	NA	NA	NA	NA	0	PMC4461251	'Thorsten Nikolaus, the Director of the Agaplesion Bethesda Clinic Ulm, passed away 26.'	26058056;24603284;24745560;20663209;25563742;23746948;22133250;23375521	2015-06-10;2014-07-00;2015-01-00;2010-07-27;2015-04-00;2013-11-00;2011-12-00;2013-06-00	0
614	1	POHLREICH, PETR	19	2001	2015	2015-06-09	18	1	1	2	1	3	0	1	NA	NA	NA	NA	NA	0	PMC4461297	'Dedicated to the memory of our colleague and friend, Petr Pohlreich, who passed away when the manuscript was being written.'	11394875;20135348;17868747;15803363;18996005;16168118;19288105;23416467;22245140;26057125;24136930;17968145;18058223;15712267;17061036;18497957;21833744;20422428;23649806	2001-06-08;2010-11-00;2008-01-01;2005-03-00;2009-03-00;2005-09-20;2009-08-00;2013-05-00;2012-05-00;2015-06-10;2013-12-00;2007-08-00;2008-11-00;2005-03-00;2007-08-00;2008-06-00;2011-09-00;2011-02-00;2013-05-13	9
615	1	WILTON, ALAN	5	2009	2016	2011-12-31	1	4	NA	NA	NA	1	0	0	0	0	0	2	2	0	PMC4464890	'The authors would also like to dedicate this paper to the memory of Alan Wilton (1953–2011), who initiated the project as part of his long commitment to the innovative teaching of genetics at the University of New South Wales.'	26061691;26739881;26514639;27640201;19317845	2015-06-11;2016-04-00;2015-11-00;2016-10-00;2009-04-00	0
616	1	SAARE, MERLY	4	2010	2015	2015-06-10	2	2	1	0	0	1	0	2	NA	NA	NA	NA	NA	0	PMC4465189	'In memory of Merly Saare, one of the leading authors of this study, who passed away during the finalization of this manuscript.'	25641781;21069829;26062014;23977396	2015-09-00;2010-12-00;2015-06-11;2013-08-27	2
617	1	MAGDORF, KLAUS	45	1988	2016	2013-01-31	42	3	4	4	1	7	5	1	0	1	1	NA	NA	0	PMC4465484	'We dedicate this paper to the memory of Klaus Magdorf who sadly passed away in January 2013.'	26061733;27064418;24198237;22477480;22415692;22328186;22293307;22216262;22103555;21968358;21943844;21788468;21695661;21625932;21560113;20100111;19723399;19483528;19407047;19259916;19040480;18713511;18603443;18470534;17926267;17705973;17617626;17599309;17520533;16429390;16222579;15830261;15098162;12715165;11760018;11719882;9783526;9562120;8992101;8866609;8927606;7500922;7641779;7808991;2972965	2015-06-11;2016-04-00;2013-11-00;2012-04-00;2012-04-00;2012-03-00;2012-01-31;2011-12-27;2012-04-00;2011-12-00;2011-09-00;2011-10-00;2011-06-00;2011-10-00;2011-06-00;2010-04-00;2009-09-00;2009-06-00;2009-05-00;2009-04-00;2008-11-00;2008-09-00;2008-08-00;2008-08-00;2007-08-00;2007-09-00;2007-07-15;2007-08-01;2007-07-00;2006-01-00;2005-10-00;2005-04-00;2004-04-00;2003-07-00;2001-11-00;2001-11-00;199…	0
618	1	NEBOT, MANEL	17	2004	2016	2012-10-18	12	5	4	2	2	1	1	0	0	3	1	1	NA	0	PMC4465936	'Dr. Manel Nebot died on October 18, 2012.'	27246678;24300381;17594861;24906061;24332818;19932527;15625043;26066497;19674852;17565903;19000530;22055549;19649363;18562464;18001667;15104968;17306186	2016-07-00;2014-03-00;2007-06-16;2014-08-00;2014-01-00;2010-01-00;2004-11-00;2015-06-13;2009-12-01;2007-05-00;2008-09-00;2011-06-00;2009-07-00;2008-10-00;2007-11-00;2004-03-00;2007-01-00	7
619	2	DENNIS, MAUREEN	82	1998	2019	2014-07-15	59	23	5	7	2	2	4	6	6	6	5	0	3	0	PMC4473288; PMC5525296	'Maureen Dennis passed away on July 15th, 2014.'; 'We remember Dr. Maureen Dennis, a fellow author who passed away during the completion of this study, with great fondness.'	25489810;24821533;26040977;19221924;16573862;11843076;31317863;11575590;19673758;28738850;26798959;25057465;25080604;11896659;20397297;17715277;20079891;21744952;26726276;23331976;27815765;23291312;16155765;26379721;20652468;27542774;27342577;11574041;18282316;17697417;11001159;19402919;24096190;26378419;16961941;26106529;16266251;21598155;24618405;11247644;15637778;19573270;11843078;31993655;957…	2014-11-00;2014-12-00;2016-03-00;2009-10-00;2006-03-00;2002-01-00;2019-10-00;2001-09-00;2009-07-00;2017-07-24;2016-04-00;2014-07-25;2015-04-00;2002-03-00;2010-04-00;2007-07-00;2010-09-00;2011-09-00;2016-01-00;2013-03-00;2016-12-00;2013-07-00;2006-02-00;2015-09-18;2010-12-00;2017-06-00;2016-10-00;2001-10-00;2008-03-00;2007-09-00;2000-07-00;2009-05-00;2013-12-00;2015-09-18;2006-09-00;2015-06-25;200…	9;35
620	1	GAGLIARDINI, DOMINGO ANTONIO	1	2015	2015	2015-06-19	0	1	NA	NA	NA	NA	NA	1	NA	NA	NA	NA	NA	0	PMC4474694	'We dedicate this paper to Dr. Domingo Antonio Gagliardini who was an inspiration to work in a multidisciplinary way and a pioneer in research on marine remote sensing in Argentina.'	26091542	2015-06-20	0
621	1	GU, MO-FA	13	2010	2015	2015-06-22	12	1	1	0	2	5	4	1	NA	NA	NA	NA	NA	0	PMC4476660	'This article was in memory of Dr. Mo-fa Gu who passed away two years ago, for his outstanding work in nasopharyngeal carcinoma.'	24731442;22306907;24965409;26098948;22907638;24213277;22610788;20109349;22502717;22704489;22715047;22897935;24444639	2014-04-14;2012-02-00;2014-04-00;2015-06-23;2013-09-00;2014-09-00;2013-01-01;2010-02-00;2012-04-17;2013-03-00;2013-05-00;2014-06-00;2013-11-00	3
622	1	RIGTER, ALAN	4	2011	2015	2014-12-31	3	1	NA	NA	1	1	1	0	1	NA	NA	NA	NA	0	PMC4481108	'This article is dedicated to Alan Rigter (07-20-1972–04-20-2014) R.I.P.'	26107504;23951084;21173148;22915811	2015-06-25;2013-08-21;2011-02-18;2012-11-00	0
623	1	DOBOSZYNSKI, TADEUSZ	3	2002	2015	2015-06-25	2	1	0	0	0	0	0	1	NA	NA	NA	NA	NA	0	PMC4482426	'Prof. Tadeusz Doboszynski has passed away before completing this submission.'	26111113;14974784;12608593	2015-06-26;2003-00-00;2002-00-00	0
624	1	SHARMA, ANAND	1	2015	2015	2015-06-30	0	1	NA	NA	NA	NA	NA	1	NA	NA	NA	NA	NA	0	PMC4485346	'Dr Anand Sharma (deceased) is much missed by his colleagues and family.'	26131018	2015-07-02	0
625	1	ZAHEDIASL, SALEH	40	2009	2018	2015-07-01	37	3	6	5	8	7	6	5	1	0	1	NA	NA	0	PMC4488449	'We express our deepest regret on the passing away of Prof. Saleh Zahediasl.'	27527724;24532600;19782059;21623680;21755824;25126708;19701686;22997962;23843808;20229174;22592845;20156035;25193009;23981155;20653401;23967236;29470733;23050497;21561301;29626513;24711844;22842192;24348586;23825974;25649149;23198771;22820430;26132582;24097159;27385956;24916523;21987110;20667479;25945232;19763407;23568620;24910644;25810892;20626252;23125083	2016-10-00;2014-05-01;2010-01-00;2011-10-00;2011-07-16;2015-01-00;2009-08-25;2012-09-25;2012-04-01;2010-12-00;2012-12-00;2010-04-00;2014-10-28;2013-09-00;2010-10-00;2013-08-24;2013-03-09;2012-11-00;2011-09-00;2018-07-01;2014-04-09;2012-10-01;2013-12-19;2013-07-05;2015-03-00;2013-02-00;2012-10-00;2015-07-02;2014-04-00;2012-01-01;2014-06-00;2011-10-12;2010-12-15;2015-03-00;2010-07-00;2013-12-00;201…	27
626	1	BLANCHARD, PHILIPPE	13	2007	2015	2015-06-23	12	1	1	0	2	1	2	1	NA	NA	NA	NA	NA	0	PMC4488741	'This article is dedicated to the memory of Philippe Blanchard, M.'	22583665;24121133;18703069;19427340;19909978;18674566;18079012;26110588;24389125;22207079;17166598;18243390;23352901	2012-08-00;2014-03-00;2008-11-00;2009-09-00;2010-01-00;2008-11-00;2008-03-00;2015-06-23;2014-03-00;2012-03-00;2007-04-00;2008-05-00;2013-05-00	7
627	1	SANDE, MERLE A.	1	2015	2015	2015-07-16	0	1	NA	NA	NA	NA	NA	1	NA	NA	NA	NA	NA	0	PMC4504711	'We dedicate this manuscript to the memory of Dr. Merle Sande—our teacher, mentor and friend.'	26181332	2015-07-17	0
628	1	GAL-MOSCOVICI, ANCA	4	2000	2015	2015-06-08	3	1	0	1	0	0	0	1	NA	NA	NA	NA	NA	0	PMC4510615	'This paper is dedicated to the memory of Dr. Anca Gal-Moscovici.'	26056060;22025969;11917055;11305809	2015-06-00;2011-09-00;2002-04-00;2000-05-00	0
629	2	BAUER, ROBERT	26	2003	2015	2015-07-22	24	2	1	2	0	2	2	4	NA	NA	NA	NA	NA	0	PMC4511587; PMC4607519	'This work was initiated by Robert Bauer who unexpectedly passed away before the manuscript was finished.'; 'This manuscript is dedicated to the memory of Robert Bauer, who passed away during this study.'	17486967;15736861;26200112;16279418;24743185;21148881;22891937;15185975;21872181;21148943;26203418;26314305;20007181;19501162;16121562;21148917;25887949;23697379;15720637;21148982;17139857;24782491;17988847;21347229;21148955;18640272	2006-11-00;2005-01-00;2015-07-23;2005-11-00;2014-04-20;2004-05-00;2013-02-00;2004-03-00;2011-09-00;2004-11-00;2015-06-00;2015-08-27;2010-04-22;2009-09-00;2005-07-00;2004-09-00;2015-03-25;2013-05-22;2005-01-00;2003-07-00;2006-07-00;2014-03-00;2007-10-00;2011-02-15;2004-11-00;2008-11-00	2;11
630	1	AKOUM, ALI	71	1992	2016	2014-07-31	64	7	3	1	2	4	4	4	3	3	NA	NA	NA	0	PMC4512562	'A special acknowledgement is due to the contribution of Dr. Ali Akoum, who passed away in July 2014.'	27726474;25329068;8752605;21958553;27128987;10233862;15687332;26240828;17517439;12466387;11279295;10593386;7531162;17854909;7843438;22649515;22759564;16616746;11517293;24935223;17658526;21272866;18022162;25014455;12095493;12009356;8987950;26472819;10871649;19482656;10690908;15749521;24534280;8398999;22841820;26481016;24035605;17702847;15829265;24356139;15820792;11514355;17504764;12372465;26602943…	2016-12-00;2014-10-21;1996-07-00;2011-12-00;2016-08-00;1999-04-00;2005-05-00;2015-08-05;2008-01-00;2002-12-00;2001-04-00;1999-12-00;1995-02-00;2008-04-00;1995-02-00;2012-06-01;2012-09-00;2006-05-00;2001-09-00;2014-06-16;2007-10-00;2011-03-15;2008-10-00;2014-06-00;2002-07-00;2002-05-00;1996-12-00;2015-12-00;2000-07-00;2009-06-01;2000-02-00;2005-03-00;2014-04-00;1993-05-00;2012-10-00;2015-10-00;201…	7
631	1	OKAZAKI, YUKA	13	1992	2015	2015-07-31	12	1	0	0	0	0	0	1	NA	NA	NA	NA	NA	0	PMC4521781	'One of our authors, Yuka Okazaki, passed away recently (2012.4.14.)'	26230520;18346805;8496525;10831946;7485554;7697853;8186402;7699466;8271057;8014687;9730155;1460777;8336407	2015-08-01;2008-06-00;1993-06-00;2000-06-01;1995-10-00;1995-04-15;1993-09-00;1995-04-00;1994-01-00;1994-07-00;1998-06-00;1992-10-00;1993-05-00	0
632	1	DENIS, R. D. ST.	73	2014	2018	2015-02-15	14	59	NA	NA	NA	NA	9	22	25	13	4	NA	NA	0	PMC4528305	'Denis, who was a driving force of the work described here for a long time and died shortly before its completion.'	26269691;31265010;30934029;30880822;30872954;29200942;28943801;28943797;28943794;28943792;28943786;28775664;28690423;28579919;28260981;28260979;32011613;30215625;27471432;27069416;26900343;26770069;26770067;28775663;28747849;28747848;28316503;28316501;28316500;28316497;28316496;28316494;28316491;28316489;28316487;28316486;28316483;28303085;28303082;28280450;28280433;28260974;28260972;26300688;262…	2015-08-14;2018-02-15;2018-10-22;2018-11-08;2018-12-05;2017-06-26;2017-08-09;2017-07-24;2017-07-17;2017-07-13;2017-05-19;2017-02-04;2017-03-04;2017-03-27;2017-01-20;2017-01-13;2017-09-02;2017-06-08;2016-03-17;2016-02-19;2016-01-29;2016-01-07;2016-01-05;2016-09-21;2016-07-12;2016-12-10;2016-09-15;2016-12-05;2016-12-03;2016-11-29;2016-11-28;2016-11-05;2016-10-27;2016-10-21;2016-10-06;2016-10-04;201…	0
633	3	DEWAILLY, ÉRIC	22	2014	2019	2014-06-17	2	20	NA	NA	NA	NA	NA	7	6	4	1	2	2	0	PMC4529008; PMC4947832; PMC4975792	'This paper is dedicated to the memory of Éric Dewailly, an internationally renowned leader in Arctic public health, who played a major role in inspiring this research and in bringing it to fruition.'; 'Dr Éric Dewailly passed away on June 17, 2014.'; 'Dr. Éric Dewailly passed away on 17 June 2014.'	25602890;25764377;25042032;25796081;31200706;25757069;27974137;25448611;29270816;27495903;27427488;30803193;29197759;28418431;27575364;25414273;25194499;25166123;24986471;25040973;24971659;24968083	2015-03-00;2015-04-00;2014-10-00;2015-05-00;2019-06-14;2015-08-00;2016-12-16;2015-02-00;2018-04-00;2016-08-09;2016-07-19;2019-02-26;2018-02-00;2017-05-24;2016-10-00;2015-02-00;2014-10-00;2014-07-22;2014-09-20;2014-00-00;2014-06-27;2014-08-00	0
634	1	DAZZI, CARLA	1	2015	2015	2015-08-12	0	1	NA	NA	NA	NA	NA	1	NA	NA	NA	NA	NA	0	PMC4532920	'After several years of shared project and team work, this manuscript is dedicated to the memory of our nice friend and a valuable colleague Prof. Carla Dazzi, tragically passed away two months ago.'	26322004	2015-09-01	0
635	1	LERNER, SUSAN	49	1997	2015	2015-04-29	48	1	3	3	1	3	2	1	NA	NA	NA	NA	NA	0	PMC4535165	'We dedicate this study to the memory of our collaborator Susan Lerner, who played a fundamental role in the development of microRNA CLL research program at MDACC.'	16700034;17917961;12910522;11418478;17341265;12149200;11304768;18324964;10781679;16818700;9694704;23943357;10721771;11230486;9324281;11133769;22139735;20225334;16710033;15767648;17925562;19863337;21969505;23821659;23808813;19117034;26288818;14669286;16354329;19646755;11309324;19050308;18309944;16902984;21750315;15767647;19114699;20393129;9788599;25150798;23273604;21115978;15197800;16353201;929140…	2006-07-01;2007-10-00;2003-08-15;2001-07-01;2007-03-00;2002-08-15;2001-04-15;2008-04-00;2000-06-00;2006-07-01;1998-08-15;2013-11-01;2000-03-00;2001-03-01;1997-10-00;2001-01-01;2012-07-15;2010-05-15;2006-05-20;2005-06-20;2007-10-10;2009-10-00;2011-11-01;2013-09-12;2014-04-00;2009-01-15;2015-06-00;2003-12-15;2005-11-00;2010-03-00;2001-04-00;2009-04-02;2008-03-01;2006-09-15;2011-08-25;2005-06-20;200…	26
636	1	DOUPE, ALLISON J	40	1994	2018	2014-10-24	36	4	1	0	1	0	3	1	2	0	0	2	NA	0	PMC4542065	'The considerable contributions to this work made by our co-author, Allison J. Doupe, are specifically acknowledged and commemorated; she passed away on 24 October 2014.'	25872575;26237364;9369467;8994068;30180710;30249800;8058720;10341255;17625059;15935486;19369547;10783889;15313792;8984646;23449880;23750515;9582233;19052215;24698276;12015616;9356512;11252766;8052595;10202549;12843279;10707976;15703748;18364039;9236252;11050217;21220335;11264324;9570809;11567618;23246408;11535690;18351801;10704507;10737777;10575043	2015-06-00;2015-09-00;1997-11-00;1997-02-01;2018-08-00;2018-11-07;1994-08-16;1999-06-01;2007-10-00;2005-07-00;2009-04-15;2000-04-13;2004-06-00;1996-12-13;2013-03-19;2013-07-08;1998-05-00;2008-12-03;2014-04-02;2002-05-16;1997-11-11;2000-10-00;1994-08-02;1999-04-15;2003-07-02;2000-01-00;2005-02-10;2008-03-00;1997-08-15;2000-10-24;2011-01-25;2001-04-01;1998-05-15;2001-09-13;2013-01-07;2001-09-00;200…	0
637	1	VILLASANTE, ALFREDO	38	1989	2018	2015-08-20	36	2	0	2	1	2	1	3	0	0	1	NA	NA	0	PMC4542561	'We dedicate this work in memory of our dear colleague and friend, Alfredo Villasante, who died during the revision of this manuscript.'	18635962;10929197;9426282;21533987;8871826;11129040;11117362;10454639;7823322;15616866;24837572;17098394;1584802;23748212;17989257;17994087;11293798;26013031;29688724;23699225;17557836;10403375;2542900;26289671;23042679;19237394;10628844;10563015;8360277;25589440;18156801;15163766;21297157;17409066;15175413;2183192;17569867;17640911	2008-07-15;2000-06-00;1997-12-00;2011-08-00;1996-08-00;2000-11-00;2000-12-16;1999-08-15;1995-01-06;2004-12-00;2014-07-18;2007-02-00;1992-05-15;2013-07-21;2007-12-00;2007-11-08;2001-04-11;2015-06-26;2018-05-17;2013-05-24;2007-06-19;1999-06-18;1989-05-11;2015-08-20;2012-12-00;2009-04-00;1999-12-00;1999-10-00;1993-05-00;2015-03-00;2007-12-01;2004-09-00;2011-07-00;2007-06-00;2004-09-00;1990-03-25;200…	23
638	1	SUPPES, PATRICK	12	1997	2015	2015-08-21	11	1	0	1	1	0	0	1	NA	NA	NA	NA	NA	0	PMC4546653	'We are very saddened by the passing of Dr. Patrick Suppes, without whose expertise and contributions this work would not have been possible.'	10588761;10890906;9405722;19686069;17355055;10536029;9861061;11343722;23185010;21851276;26295970;18023210	1999-12-07;2000-07-18;1997-12-23;2009-11-00;2007-03-00;1999-10-26;1998-12-22;2001-05-00;2012-12-11;2011-11-00;2015-08-22;2008-02-01	10
639	1	LLUCH-BELDA, DANIEL	3	2006	2015	2015-08-26	2	1	0	0	0	1	0	1	NA	NA	NA	NA	NA	0	PMC4550241	'This research is published in memory of Dr. Daniel Lluch-Belda a great colleague, friend and researcher.'	26309028;23733005;18457161	2015-08-27;2013-09-21;2006-12-00	0
640	1	HERAS, MAGDA	64	1988	2015	2014-12-31	62	2	3	5	8	2	6	5	2	NA	NA	NA	NA	0	PMC4557832	'In memoriam In memory of Magda Heras i Fortuny MD, PhD (1953–2014)'	22102320;24055796;10701324;8245330;2354705;20152214;21907431;16207548;10805894;10428581;9732906;20844103;20877635;24607550;24062915;20451271;1475507;1598461;21346247;21741393;22777652;19487235;17394873;10800169;10354201;24447760;21208707;23498072;1593063;7973017;19061711;25619946;20427079;21640459;12056860;24350923;16709390;26332322;16712743;12622956;18804880;10703689;22123367;10194101;11481114;2…	2013-02-00;2013-12-00;2000-01-00;1993-12-00;1990-05-00;2010-02-00;2013-04-30;2005-10-20;2000-05-00;1999-07-00;1998-09-01;2011-10-00;2010-09-21;2014-07-00;2012-09-00;2011-08-04;1992-01-01;1992-04-00;2011-04-00;2011-09-00;2013-08-00;2009-08-00;2007-03-00;2000-05-00;1999-05-00;2014-03-01;2011-02-00;2012-10-00;1992-06-00;1994-08-00;2008-11-00;2015-03-00;2010-07-00;2011-07-00;2002-05-00;2014-01-00;200…	37
641	1	RAMINA, ANGELO	2	2001	2015	2015-09-30	1	1	0	0	0	0	0	1	NA	NA	NA	NA	NA	0	PMC4566973	'This article is dedicated to the memory of our friend and colleague Angelo Ramina.'	26038306;11240918	2015-09-00;2001-03-00	0
642	2	HATCH, KIM A.	9	2005	2016	2015-09-18	7	2	1	0	0	0	1	1	1	NA	NA	NA	NA	0	PMC4575197; PMC4869200	'A special acknowledgment for Kim Hatch, who made a substantial contribution to the chemostat studies but sadly she passed away before this work could be published.'; 'The authors would like to dedicate this paper to the memory of Kim Hatch, who made a substantial contribution to the chemostat studies described here, but sadly she passed away before this work could be published.'	15850755;15687025;26382066;17906132;20401591;27184366;24516549;20560079;17464057	2005-05-00;2005-01-00;2015-09-19;2007-10-00;2010-04-20;2016-05-17;2014-02-12;2009-01-01;2007-05-00	2;5
643	1	AMMANN, RUDOLF W.	27	1988	2018	2015-06-24	25	2	1	0	0	0	1	1	0	0	1	NA	NA	0	PMC4577091	'This paper is dedicated to Prof. R. W. Ammann, who unfortunately died on June 24 th 2015.'	30206019;26389799;24914349;20332661;17297583;17238040;16633964;16044412;15532108;11278730;10220505;9875648;9855389;8863045;8698203;8532654;8022760;7925232;8174996;8119701;1776683;1860450;1866418;2269525;2240375;2315295;3410215	2018-11-00;2015-09-22;2014-05-21;2010-03-20;2007-02-00;2007-01-00;2006-03-18;2005-09-00;2004-10-00;2001-06-15;1999-05-00;1998-12-00;1998-12-07;1996-09-00;1996-07-00;1995-11-00;1994-05-00;1994-05-00;1994-04-00;1994-03-00;1991-08-01;1991-05-00;1991-01-01;1990-12-00;1990-11-00;1990-03-00;1988-10-00	0
644	1	MCMANUS, MICHAEL T.	23	2002	2018	2015-07-31	16	7	0	4	1	0	0	3	1	2	2	NA	NA	0	PMC4578895	'This manuscript is dedicated to the memory of Michael T. McManus, September 1957-July 2015.'	21530288;26377591;29974467;29126060;25923541;22944351;26393362;29922849;27737923;21470645;21320784;17965027;21459393;16112153;15949827;17692849;29046678;16514566;19223050;32689185;32688908;12944368;12362330	2011-09-00;2015-12-00;2018-10-00;2017-12-00;2015-04-30;2012-11-00;2015-09-24;2018-09-00;2016-12-00;2011-06-00;2011-04-00;2008-01-00;2011-06-00;2005-08-00;2005-06-00;2007-09-04;2017-10-20;2006-02-00;2009-02-00;2005-10-00;2004-05-00;2003-07-00;2002-09-00	0
645	1	FROLOW, FELIX	30	1999	2019	2014-08-29	24	6	3	1	3	4	3	4	4	0	0	0	2	0	PMC4579020	'This article is dedicated to the memory of Professor Felix Frolow, who passed away on 29 August 2014.'	22751667;24419632;20057047;25896019;23722834;12925809;23457513;23832198;22232162;24699736;20954171;19302786;31547488;31162722;24420494;19255482;24531486;26401442;19575413;17461426;22843393;10458787;16572452;25918392;25775151;22608730;21636890;18084089;11026676;20824688	2012-07-00;2014-01-00;2010-01-00;2015-06-22;2013-06-00;2003-09-00;2013-03-05;2013-07-00;2012-01-01;2014-04-00;2011-01-00;2009-03-04;2019-09-23;2019-11-00;2014-07-00;2009-03-01;2014-02-00;2015-09-25;2009-10-15;2007-10-15;2012-07-31;1999-08-00;2006-08-05;2015-05-12;2015-04-00;2012-05-23;2011-06-00;2007-12-01;2000-08-30;2011-01-00	17
646	1	WINN, MICHELLE P.	25	1997	2015	2015-10-31	24	1	1	3	1	2	1	1	NA	NA	NA	NA	NA	0	PMC4581382	'We would like to dedicate this study to Dr Michelle P. Winn, our mentor and friend who we all miss greatly.'	23620400;9287407;21866090;16396961;10200986;10368108;9175070;18660675;18434567;20616172;21730973;10213658;10571795;15879175;26413278;17459670;10344355;23321566;21258036;18975016;16530601;12730996;25229338;15754274;21088669	2013-07-00;1997-01-01;2012-01-00;2006-02-00;1999-04-00;1999-06-01;1997-05-00;2008-07-00;2008-06-00;2010-08-00;2011-11-00;1999-05-00;1999-11-00;2005-06-17;2015-10-00;2007-08-00;1999-05-00;2013-03-00;2011-03-00;2009-02-00;2006-03-00;2003-05-00;2014-12-00;2005-03-00;2011-02-00	14
647	1	FOLEY, DAVID G.	3	2015	2015	2015-09-29	1	2	NA	NA	NA	NA	NA	3	NA	NA	NA	NA	NA	0	PMC4587674	'The authors dedicate this manuscript to the memory of our colleague and friend, David Foley.'	26430513;26421151;26601248	2015-10-03;2015-10-01;2015-09-00	1
648	1	KOBAYASHI, NAO R.	2	2015	2015	2015-09-29	1	1	NA	NA	NA	NA	NA	2	NA	NA	NA	NA	NA	0	PMC4588906	'The authors would like to dedicate this paper to the late Dr Nao Kobayashi, a remarkable colleague and cherished friend.'	25296166;26420220	2015-04-00;2015-09-29	1
649	1	MULLER, DOMINIQUE	33	1999	2018	2015-04-29	29	4	2	1	3	1	5	1	2	0	1	NA	NA	0	PMC4594240	'This article is dedicated to the memory of Professor Dominique Muller who died prematurely on April 29, 2015.'	25042585;19756154;17167085;27233938;22924626;25404897;20440002;23178810;15574732;24511394;18481281;17517683;26174503;19386929;14627649;29425501;24712992;20928832;26875623;24386575;16519662;22238087;20413294;18788894;10586883;24127602;11298800;19075115;10771075;17144903;15911354;17105769;10357813	2014-08-04;2009-09-16;2006-12-13;2016-06-28;2012-11-00;2014-11-19;2010-05-03;2012-12-20;2004-12-01;2014-02-11;2008-05-16;2008-01-00;2015-10-01;2009-04-22;2003-11-19;2018-02-06;2014-04-00;2011-12-00;2016-03-02;2014-01-05;2006-02-00;2012-01-11;2010-08-00;2008-09-09;1999-11-25;2013-10-29;2001-04-00;2008-12-15;2000-04-01;2007-02-00;2005-06-00;2006-12-01;1999-06-01	12
650	1	PECCOUX, ANTHONY	3	2015	2018	2012-11-30	0	3	NA	NA	NA	NA	NA	NA	NA	NA	1	0	0	2	PMC4595978	'We would like to dedicate this paper in deepest recognition to the memory of Dr. Anthony Peccoux, assistant professor of viticulture at the College of Agriculture, Food and Natural Resources, University of Missouri, who passed away in November 2012.'	29293870;26504567;29228360	2018-04-18;2015-10-28;2018-07-01	0
651	2	O’BYRNE, VINCENT	5	2004	2016	2015-10-08	2	3	0	0	0	0	0	1	2	NA	NA	NA	NA	0	PMC4598354; PMC4681748	'In memory of our colleague Vincent O’Byrne without whom these studies and many others would not have been possible.'; 'In memory and recognition of the contribution of our colleague, Vincent O’Byrne, who passed away this year; we will miss him.'	26676859;26449448;26036246;15472385;14967544	2016-01-00;2015-11-00;2016-05-00;2004-10-09;2004-07-00	0;1
652	2	ALAM, MAQSUDUL	32	1996	2017	2015-10-08	29	3	0	0	0	0	3	3	0	2	NA	NA	NA	0	PMC4599208; PMC5549716	'This paper is dedicated to our mentor and colleague Maqsudul Alam, in memory of his contributions to genome science.'; 'Dr. Maqsudul Alam passed away before the submission of the final version of this manuscript.'	15596722;15096613;10676961;12480110;28134914;17947401;9515936;26094577;10395445;19285985;19025130;28792538;9513275;25977417;18593465;25023665;11699649;18433628;18486614;15598488;9537358;8643458;11113561;24733432;16514028;30011665;11481493;9139915;8710852;26457128;14527668;15879267	2004-12-28;2004-04-27;2000-02-03;2002-12-17;2017-01-30;2007-12-00;1998-03-00;2015-06-22;1999-04-00;2009-05-01;2008-11-26;2017-08-10;1997-11-15;2015-05-14;2008-07-01;2014-07-00;2001-10-00;2008-04-25;2008-06-11;2005-01-00;1998-04-00;1996-05-14;2000-12-15;2014-08-00;2006-03-00;2014-10-00;2001-07-31;1997-05-00;1996-08-06;2015-10-13;2003-09-25;2005-05-00	11;29
653	1	MCCARTHY, ANNA R.	7	2013	2018	2015-05-12	3	4	NA	NA	NA	2	0	2	0	0	3	NA	NA	0	PMC4599284	'We would like to acknowledge the contributions of Anna R. McCarthy, who unfortunately passed away prematurely.'	29789663;26029997;29549331;25751058;29684045;23322738;23416275	2018-05-22;2015-06-30;2018-03-16;2015-04-00;2018-04-24;2013-04-00;2013-04-00	1
654	1	DE WINTER, JOHAN P.	38	1999	2016	2013-08-31	31	7	1	2	2	1	4	2	3	3	1	NA	NA	0	PMC4600715	'This work is dedicated to the memory of Johan de Winter, who initiated and supervised this project until he deceased in August 2013.'	25161863;22778927;26993771;19738907;12432219;11063725;24395671;24963051;21240277;16116423;15262960;11001585;14630800;23620800;21490908;25583207;20137776;22693659;12450415;10615118;22911665;22585162;26681308;10431244;16513431;19061902;22720145;17452773;16720839;17924555;11167740;10468606;26423134;15192709;14697762;14517836;15790592;15694018	2014-08-28;2012-07-11;2016-06-21;2009-09-07;2002-11-15;2000-11-01;2014-04-00;2014-09-15;2011-02-00;2005-09-00;2004-09-17;2000-11-00;2004-04-01;2013-04-27;2010-01-01;2015-02-00;2010-02-12;2012-06-14;2002-11-26;2000-01-00;2013-01-00;2012-01-00;2015-12-18;1999-08-00;2006-05-10;2009-07-31;2012-06-22;2007-04-25;2006-09-15;2008-01-00;2000-12-00;1999-08-31;2015-10-01;2004-08-00;2004-01-05;2003-10-00;200…	32
655	1	SWAN, KENNETH G.	14	1987	2016	2015-10-16	12	2	0	0	1	0	1	2	1	NA	NA	NA	NA	0	PMC4608178	'The authors honor the memory of Dr. Kenneth G. Swan, a skilled surgeon and beloved mentor.'	27381739;8772295;19276736;25356401;11706348;22338970;25449007;26475128;8763286;2393199;8129253;8507057;1596036;3674602	2016-12-00;1996-08-00;2009-03-00;2014-03-00;2001-11-00;2012-01-00;2015-04-00;2015-10-16;1996-06-00;1990-09-00;1994-04-00;1993-06-00;1992-06-00;1987-10-00	7
656	1	HOSTETLER, HEATHER A.	29	2003	2017	2015-10-23	25	4	2	1	3	2	2	2	1	2	NA	NA	NA	0	PMC4615983	'This work is dedicated to the loving memory of our esteemed colleague Dr. Heather Hostetler.'	26493292;28989932;28011707;26916727;25622559;24858253;24713062;24140341;23797899;22840769;22718816;22500212;21541677;20628144;20537520;19289416;19285478;18812576;18465878;18248176;18178100;18055466;17882463;17580960;16768463;16149734;15774422;15085429;12885163	2015-10-23;2017-00-00;2017-02-00;2016-04-08;2015-04-00;2014-06-00;2014-04-29;2013-11-29;2013-09-00;2012-07-27;2012-09-00;2012-03-01;2011-09-00;2010-11-00;2010-11-00;2009-08-00;2009-05-15;2008-10-00;2008-06-03;2005-00-00;2008-04-00;2008-01-25;2008-01-00;2007-07-17;2006-06-20;2005-06-00;2005-05-13;2004-07-00;2003-08-00	0
657	1	WU, LIANGTANG	1	2015	2015	2015-06-25	0	1	NA	NA	NA	NA	NA	1	NA	NA	NA	NA	NA	0	PMC4618442	'The studies were supported by National Heart, Lung, and Blood Institute grants T32-HL007829 and HL090152 to A.B.M., HL118068 to A.B.M. and J.R., GM094220 to J.R., HL103922 to Y.A.K., and HL079356 to K.K.W. This paper is dedicated to Liangtang Wu, the first author of the manuscript, who met an untimely death during the completion of the revision.'	26120059	2015-07-14	0
658	2	HULL, MICHAEL	19	1988	2016	2015-10-26	16	3	2	1	0	1	1	2	1	NA	NA	NA	NA	0	PMC4621837; PMC4666135	'This manuscript is dedicated with love and respect to the memory of Michael Hull, who made critically important contributions to this work and whose intellect, ability, humor, and friendship are very deeply missed.'; 'This article is dedicated with love and respect to the memory of Michael Hull, who made critically important contributions to this work and whose intellect, ability, humor, and fri…	26504168;24013548;19620635;15051737;27649479;9303294;1425574;24947381;20837771;26424804;12427870;21614130;20801885;3174652;1516131;9285592;10189373;1906178;16087710	2015-10-26;2013-11-15;2009-07-27;2004-03-29;2016-12-00;1997-08-01;1992-12-00;2014-06-21;2010-09-20;2015-12-01;2002-11-11;2011-05-27;2010-10-29;1988-10-00;1992-09-04;1997-08-21;1999-04-05;1991-07-15;2005-08-15	0;9
659	1	PEER, GLENN	1	2015	2015	2015-11-30	0	1	NA	NA	NA	NA	NA	1	NA	NA	NA	NA	NA	0	PMC4627561	'This article is dedicated to the memory of our colleague and co-author Glenn Peer who for over 30 years was a key member of our sepsis group in Oklahoma.'	26337158	2015-11-00	0
660	1	LÓPEZ-MARTÍNEZ, NIEVES	2	2002	2015	2010-12-31	1	1	0	0	0	0	0	0	0	0	0	0	1	0	PMC4633061	'Nieves López-Martínez passed away in 2010, the rest of authors would like to dedicate this work to her memory.'	26535576;12110881	2015-11-05;2002-07-11	0
661	1	MARTIN MOREIRA, JUAN	1	2015	2015	2015-11-05	0	1	NA	NA	NA	NA	NA	1	NA	NA	NA	NA	NA	0	PMC4635009	'This paper is dedicated to the memory of Dr. Juan Martin Moreira, the former Director of CECOMET-Esmeraldas, and a co-Author of this article, who died prematurely one year ago.'	26540412	2015-11-00	0
662	1	RAMAN, SRI	2	2015	2015	2015-11-19	1	1	NA	NA	NA	NA	NA	2	NA	NA	NA	NA	NA	0	PMC4652892	'The authors would like to dedicate this article to the late Dr. Sri Raman, a colleague and friend who tragically lost his life in an accident while at work during the course of implementing this programme.'	25993697;26584484	2015-05-00;2015-11-00	1
663	1	LEWIS, JULIAN	30	1997	2015	2015-11-20	29	1	1	2	0	1	0	2	NA	NA	NA	NA	NA	0	PMC4654481	'Julian Lewis sadly passed away prior to the completion of this study.'	21653612;15689380;10900088;11100729;16619050;9806913;15261657;10585570;19486506;10024486;26588097;9843676;23250218;15509766;17535112;18927385;17436283;20139970;17251261;9425132;25814931;12382275;21915337;11050197;17537801;12932323;9892564;19013445;18248098;15634704	2011-07-00;2005-03-00;1999-10-00;2000-11-23;2006-05-00;1998-12-00;2004-08-00;2000-01-00;2009-06-03;1997-06-00;2015-11-00;1998-12-03;2013-01-15;2004-11-00;2007-06-00;2008-10-17;2007-06-00;2010-03-00;2007-03-00;1998-02-00;2015-03-31;2002-11-05;2011-09-15;2000-10-24;2007-06-00;2003-08-19;1998-12-00;2009-02-01;2008-02-00;2005-02-00	10
664	1	JOLESZ, FERENC A	281	1986	2017	2014-12-31	276	5	5	3	5	1	2	5	2	2	1	NA	NA	0	PMC4654554	'We acknowledge the pioneering image-guided therapy work of Dr Ferenc A Jolesz, MD, who passed away on December 31, 2014.'	1601626;9529542;22709590;19703861;9702881;9358461;2746295;2255238;15671349;1802145;9781994;7976539;3429171;9257308;12215076;12505815;1513254;7891892;17365109;1943664;9280232;3185133;19526047;12167756;10232509;10228523;7986703;17446521;21436096;16951568;15193624;16716552;11376280;2606631;12687918;15588592;8416684;16431139;12657890;10499682;9582998;15508090;9498307;8992200;11986136;18219674;1124224…	1992-04-00;1998-02-00;2012-08-20;2009-12-00;1998-07-00;1997-11-00;1989-06-00;1990-10-00;2005-02-00;1991-05-00;1998-10-00;1994-01-01;1987-10-00;1997-08-00;2002-09-00;2003-01-00;1992-08-00;1994-11-21;2007-02-00;1991-07-00;1997-09-00;1988-07-00;2008-06-13;2002-08-07;1999-04-00;1999-05-00;1994-06-00;2007-06-00;2011-04-00;2006-08-21;2004-06-00;2006-08-00;2001-06-00;1989-12-00;2002-11-00;2005-01-01;199…	181
665	1	SASAI, YOSHIKI	79	2002	2020	2014-08-05	57	22	3	5	6	7	3	5	7	8	4	1	1	1	PMC4660208	'This paper is dedicated to Dr Yoshiki Sasai, who suddenly passed away on 5 August 2014.'	21475194;25695148;22052700;22704518;21326203;20682448;16766664;25640179;29117559;31831759;23093423;22404483;29109536;27806289;23642363;26321201;22405989;22080957;26110066;25227116;18697938;24936453;26699487;23746842;26563247;21444207;24277810;24465223;32024912;28579391;19914233;18246062;26762480;18510931;26839115;28219951;26956358;24476891;24476887;20835252;18494707;17276333;27633992;26361766;189…	2011-04-07;2015-02-19;2012-01-00;2012-06-14;2011-02-24;2010-08-06;2006-06-20;2015-02-03;2017-11-07;2019-12-12;2012-11-00;2012-04-00;2017-11-07;2016-11-01;2013-05-02;2015-10-01;2012-10-00;2011-11-09;2015-06-26;2015-04-00;2008-08-19;2014-05-06;2016-01-05;2013-06-06;2016-03-00;2011-05-00;2013-12-10;2014-01-00;2020-02-05;2017-07-11;2010-01-15;2008-02-00;2016-01-14;2008-05-30;2016-06-00;2017-04-01;201…	0
666	1	MORIYA, MEGUMI	6	1993	2015	2015-11-27	5	1	0	0	0	0	0	1	NA	NA	NA	NA	NA	0	PMC4661605	'This paper is dedicated to the memory of our wonderful colleague, Dr. Megumi Moriya, who passed away during this work.'	8472302;11108552;7648621;26610608;28306031;15349844	1993-03-00;2000-11-00;1995-08-00;2015-11-27;1996-02-00;2004-11-00	3
668	2	PATTERSON, HELEN	12	1990	2016	2012-12-31	10	2	0	0	0	0	1	1	0	0	1	1	NA	0	PMC4664817; PMC4961874	'Helen Patterson died in 2012 shortly after completion of recruitment to the trial and remains greatly missed by her colleagues.'; 'Helen Patterson died in 2012 shortly after completion of recruitment to the trial and remains greatly missed by her colleagues.'	21612468;27339115;22169269;26522334;11295200;2216456;1923531;18521196;8198970;10378640;2216802;1314628	2011-05-26;2016-08-00;2012-01-00;2015-12-00;2001-04-00;1990-09-00;1991-09-00;1997-01-01;1994-06-00;1999-06-23;1990-10-11;1992-01-01	1;3
669	1	GALANELLO, RENZO	10	2003	2016	2015-04-30	8	2	3	1	2	1	0	0	2	NA	NA	NA	NA	0	PMC4666573	'These Best Practice Guidelines are dedicated to the memory of Renzo Galanello.'	20492708;20098328;21705976;22176640;26545830;14692232;21083463;24672828;27415835;24672827	2010-05-21;2010-02-00;2011-03-00;2012-01-00;2016-03-00;2003-03-00;2010-04-00;2012-01-01;2016-10-00;2013-01-01
670	1	DEROUIN, FRANCIS	4	2002	2015	2015-12-02	3	1	0	0	1	0	1	1	NA	NA	NA	NA	NA	0	PMC4667873	'This article is dedicated to Pr Francis Derouin whose work was devoted to fungal infectious diseases and particularly to the prevention of hospital-acquired fungal infections and who passed away before the submission of the final version of this manuscript.'	22170907;24740084;26629994;12019139	2012-03-00;2014-07-00;2015-12-03;2002-06-00	2
671	3	DE MARCO, ROBERTO	14	2015	2019	2015-10-09	0	14	NA	NA	NA	NA	NA	1	7	2	3	1	NA	0	PMC4669616; PMC5248488; PMC6367788	'We are very grateful to Prof. de Marco, who tragically passed away on 9th October this year for his valuable contribution to this paper and for leading our research team with passion and tenacity until the end.'; 'Prof Roberto de Marco died during the drafting of this paper.'; 'We are very grateful to Prof. de Marco, who tragically passed away on October 9th 2015 for his valuable contribution to…	26986948;26934569;26640494;27532893;30732605;29041925;29167414;28103865;26586040;26811913;28974648;27061430;29342215;26820667	2016-03-18;2016-10-00;2015-12-08;2016-08-18;2019-02-07;2017-10-17;2018-02-20;2017-01-19;2016-06-00;2016-01-27;2018-01-00;2016-08-00;2018-01-17;2016-01-29	0;1;2
672	1	DÖRING, GERD	69	1988	2016	2015-11-30	67	2	4	1	1	3	4	1	1	NA	NA	NA	NA	0	PMC4676916	'This work is dedicated to the memory of Gerd Döring and to his commitment to CF research.'	25845292;26743546;17585011;15463891;7697276;19068098;18694936;10536068;24713593;23137712;9443290;7970905;11349079;8882212;24022018;9156732;17464058;10948098;24183915;11827991;3230130;3135159;2513821;20584083;11443096;17180345;23277486;23043087;20880875;24977481;1909134;11106223;18242792;3121514;17627623;20940108;20942647;7952645;8075811;17697253;17074897;10657010;1923589;20347403;9237709;16304181…	2015-11-00;2016-10-00;2007-06-26;2004-06-00;1995-04-00;2009-02-00;2008-10-17;1999-11-00;2014-12-00;2012-12-00;1997-01-01;1994-07-00;2001-06-00;1996-02-00;2014-01-00;1996-01-01;2007-05-00;2000-09-00;2014-03-00;2002-02-00;1988-12-00;1988-08-00;1989-11-00;2011-01-00;2001-08-00;2007-03-00;2013-02-01;2013-01-00;2010-11-00;2014-07-01;1991-05-00;2000-10-00;2008-02-20;1988-01-00;2007-12-00;2010-12-00;201…	0
673	1	BACHEM, M. G.	18	1990	2015	2014-02-24	17	1	0	0	0	0	0	0	1	NA	NA	NA	NA	0	PMC4678093	'M. G. Bachem deceased in February 24, 2014.'	7524413;8094922;8340608;10353478;1729271;11358140;9679048;7899135;26697502;1709879;7998677;11087242;8549875;11443052;10550331;2398271;11584369;10653002	1994-09-10;1993-01-01;1993-04-00;1999-03-00;1992-01-00;2001-04-00;1998-08-00;1994-10-00;2015-12-24;1991-05-20;1994-01-01;2000-12-00;1995-01-01;2001-08-00;1999-11-00;1990-07-00;2001-10-00;2000-01-00	8
674	2	LEVERVE, XAVIER M	57	1991	2017	2014-06-03	55	2	2	2	4	1	2	1	0	0	1	NA	NA	0	PMC4678133; PMC5319739	'This article is dedicated to the late Prof. Xavier M. Leverve who intiated this study, supported by an unrestricted grant of Poxel SAS, Lyon, France.'; 'This article is dedicated to the late Professor Leverve who initiated this study.'	16356247;11579099;7635161;11224659;7925421;18563389;8665939;11860181;1764030;10389393;15519643;11104754;12481695;10453349;8504825;9125216;16732470;17464120;11460926;12110023;26266919;11371550;7639727;8760348;17713393;9230136;7643520;7762652;16365103;1629024;10692594;8856103;12225597;18301090;9762796;23749153;19049970;16441928;17656473;21079817;21109325;14963044;23268549;22246424;15175014;19346250…	2005-12-17;2001-12-07;1995-07-15;2001-03-00;1994-09-15;2008-10-00;1996-05-15;2002-02-00;1991-12-15;1999-05-00;2004-11-00;2001-03-02;2002-12-17;1999-03-00;1993-05-01;1997-03-17;2006-02-00;2007-04-28;2001-02-00;2002-08-00;2014-12-00;2001-07-27;1995-08-04;1996-08-01;2007-09-00;1997-07-15;1995-06-00;1995-05-00;2006-01-00;1992-04-00;2000-02-25;1996-09-30;2002-08-00;2008-03-00;1998-09-00;2013-08-00;200…	20;47
675	1	SCHAAL, JEAN-PATRICK	11	2004	2015	2015-12-15	10	1	2	2	0	0	0	1	NA	NA	NA	NA	NA	0	PMC4678725	'We dedicate this article to the memory of Jean-Patrick Schaal who died during the study.'	26666981;21353736;21412820;20587779;20123970;19602057;18160703;17721384;17352322;17352320;15296284	2015-12-15;2011-06-00;2011-03-00;2010-08-15;2010-04-00;2009-08-00;2008-03-00;2007-09-00;2006-12-31;2006-12-31;2004-05-15	0
676	1	BRAUN, KLAUS	29	2002	2016	2015-08-09	28	1	4	2	3	2	1	0	1	NA	NA	NA	NA	0	PMC4679360	'DK, MW, WW, VE, RP, HHS, and JD dedicate this work to Klaus Braun who passed away suddenly on 9 th August 2015.'	19946604;21278894;20567614;21750642;19400194;18695744;26722379;12832130;12460922;22296652;24843319;22811608;17192923;20042344;23423830;24551509;20922134;20617125;19177421;15145519;19920915;19960122;19214198;18797509;16730647;20046231;18026568;23869190;17434665	2009-11-18;2011-01-21;2010-05-28;2011-07-14;2009-04-30;2008-07-31;2016-01-02;2003-06-00;2002-12-01;2012-04-02;2014-05-21;2012-07-20;2007-03-15;2010-01-21;2013-02-21;2012-10-00;2010-09-21;2010-06-27;2009-03-00;2004-06-08;2009-02-06;2009-12-01;2009-02-14;2008-09-15;2006-05-00;2009-12-05;2007-10-30;2013-07-23;2007-06-00	6
677	1	VEENHOVEN, REINIER H	5	2004	2017	2016-01-31	2	3	0	0	0	0	0	2	1	NA	NA	NA	NA	0	PMC4681870	'This work is dedicated to the memory of Dr Reinier H Veenhoven who contributed to the planning of the design and execution of the clinical studies in healthy controls and Dr Marcel F Peeters, who was investigator in the adult pneumonia study.'	28931240;26151645;27097348;17668290;15472839	2017-08-15;2016-01-00;2016-07-00;2007-10-00;2004-10-01	1
678	1	TANAKA, HIDEAKI	59	1991	2020	2015-12-14	53	6	5	2	2	2	3	3	1	1	2	0	1	0	PMC4682175	'This work is dedicated to Dr Hideaki Tanaka.'	16319115;29634927;19824897;22995554;9078441;10646798;10576547;9232603;19505456;10646805;26659141;1465499;19150847;8804708;27649978;16378755;15363410;24673466;15154674;24832731;16943268;15765510;22659080;32081722;23206892;25331329;18336580;29339781;8808406;20503362;1907202;19997037;21957262;11351336;20621059;19808066;12559487;21055390;21856951;26299926;23161803;27199282;9268245;16024296;8392283;79…	2006-01-00;2018-06-02;2009-12-00;2012-12-01;1997-01-01;1999-12-00;1999-09-00;1997-06-00;2009-08-15;1999-12-00;2015-12-14;1992-11-00;2009-01-16;1996-07-00;2017-01-00;2006-03-00;2004-09-00;2014-04-00;2004-03-00;2014-06-20;2006-10-00;2005-05-00;2012-08-01;2020-04-01;2013-02-01;2015-05-00;2008-05-00;2018-01-16;1996-01-00;2010-06-00;1991-07-26;2010-01-27;2011-09-28;2001-06-15;2010-08-06;2010-01-00;200…	10
679	1	KJÆRGAARD, HANNE	9	2011	2017	2015-12-18	7	2	NA	1	1	3	1	2	0	1	NA	NA	NA	0	PMC4684291	'Dr. Hanne Kjærgaard passed away before the submission of the final version of this manuscript.'	28545501;26683605;23921874;21867657;21431860;26443655;23870501;25148362;23521853	2017-05-25;2015-12-20;2013-09-00;2011-08-22;2012-02-00;2015-10-06;2013-07-17;2014-12-00;2013-03-22	1
680	1	KATUNUMA, NOBUHIKO	99	1987	2015	2015-12-16	98	1	3	1	0	1	0	1	NA	NA	NA	NA	NA	0	PMC4684495	'This paper is dedicated to the memory of Dr. Nobuhiko Katunuma for his timeless effort in the field of intracellular proteolysis, especially lysosomal cysteine proteinases and their natural and synthetic inhibitors.'	10828361;12887055;11470767;7942272;8050579;21321479;9366222;9366234;8922290;10872819;9192181;16413020;7649308;10518923;20877570;8674544;16179747;12791397;8356925;15669004;11027533;16765951;15502310;10705972;26674348;3049155;8405375;3263966;2206023;2907966;1297757;18560158;16098188;2467915;2462436;3666143;11327729;12498797;8099909;18157947;23419400;10771673;10809954;3360127;19999577;15039563;80287…	2000-06-01;2003-06-00;2001-08-00;1994-01-01;1994-08-01;2011-02-16;1997-10-00;1997-10-00;1996-07-00;2000-05-27;1997-01-01;2006-02-06;1995-08-14;1999-09-10;2010-09-22;1996-06-03;2005-09-24;2003-06-07;1993-01-01;2005-03-00;2000-09-24;2006-06-26;2004-11-00;2000-03-08;2015-12-18;1988-09-26;1993-06-21;1988-12-05;1990-01-01;1988-01-01;1992-01-01;2008-06-00;2005-08-00;1988-12-00;1988-05-00;1987-10-19;200…	24
681	1	MOELLER, ROBERT E.	2	2009	2015	2015-12-22	1	1	0	0	0	0	0	1	NA	NA	NA	NA	NA	0	PMC4687041	'This paper is dedicated to the late Robert E. Moeller.'	26690504;18700864	2015-12-22;2009-01-00	0
682	1	IVERSEN, BJARNE M.	45	1987	2015	2015-12-16	44	1	2	2	2	2	0	2	NA	NA	NA	NA	NA	0	PMC4687651	'Bjarne M. Iversen passed away before the submission of the final version of this manuscript.'	16847149;26673451;25380151;15598845;18843091;23408167;21660521;3670111;7816261;22454451;1348397;11174009;18945823;23079683;15075196;1316560;16467128;1944723;3210536;3136521;20494895;3344810;2243576;9755129;15561744;8302457;16421228;15550315;8719353;9688667;14993487;21821835;1415582;11832433;11528210;11070417;9486232;3049182;3140078;21651619;1361779;2689900;1614073;20348149;12435879	2006-09-00;2015-12-18;2015-03-00;2005-05-00;2008-12-00;2013-04-15;2011-07-00;1987-09-00;1994-01-01;2012-05-01;1992-03-00;2001-02-15;2009-01-00;2013-01-00;2004-05-00;1992-01-01;2006-07-00;1991-01-01;1988-12-00;1987-01-01;2010-11-00;1988-02-00;1990-01-01;1998-10-00;2005-01-00;1993-01-01;2006-03-00;2004-09-00;1995-12-00;1998-08-00;2004-05-00;2012-04-00;1992-09-00;2002-03-00;2001-08-31;2000-11-09;199…	1
683	1	KASHIMA, TAKESHI G	2	2010	2016	2016-06-02	1	1	0	0	0	0	0	1	NA	NA	NA	NA	NA	0	PMC4688957	'This manuscript is dedicated to the memory of Dr Takeshi G Kashima, friend and colleague, without whom this work would not progress.'	26387545;20616007	2016-06-02;2010-07-20	0
684	1	DI DONATO, STEFANO	9	1991	2017	2015-12-31	7	2	0	0	0	0	1	1	0	1	NA	NA	NA	0	PMC4693506	'This paper is dedicated to the memory of our dear colleague, devoted scientist and well known neurologist Stefano Di Donato.'	10935827;26589247;27913290;24898924;11731874;11673601;11369193;14755452;2067633	1998-12-00;2015-12-00;2017-02-00;2014-07-01;2001-06-00;2001-10-23;2001-05-00;2004-02-15;1991-07-00	1
685	2	FISHER, MARTIN	131	2000	2020	2015-04-21	85	46	3	4	6	3	21	19	23	8	1	3	1	0	PMC4700047; PMC5489695	'We dedicate this paper to the late Professor Martin Fisher, who championed treatment and prevention in the UK for two decades, and whose leadership and companionship we miss.'; 'Professor Martin Fisher died in April, 2015.'	25329144;28968755;26423649;27482408;19532053;26423814;25848769;26253341;24406207;26792638;17589389;26068965;24556869;26636925;12478080;27131579;23970632;19424049;28369381;16464267;25301216;26364263;24585896;24583670;20588173;23622568;27225356;27194435;26892929;15577410;25394133;27568911;28299369;17044220;26423813;27161633;25394020;24335482;24869805;25885092;26542344;32085823;31480913;30918121;305…	2015-09-00;2017-11-27;2015-10-00;2015-07-01;2009-05-00;2014-10-00;2015-04-08;2015-12-00;2014-03-00;2016-02-00;2007-03-00;2016-07-00;2014-05-15;2016-03-27;2003-01-03;2016-07-00;2014-02-00;2009-06-19;2017-06-01;2006-02-00;2015-01-15;2016-01-02;2014-08-01;2014-06-01;2010-07-17;2013-04-26;2016-05-00;2016-12-00;2016-03-00;2004-12-15;2014-11-14;2016-08-00;2016-11-00;2006-09-00;2014-10-00;2016-08-00;201…	0
686	1	FOOTITT, JOSEPH	13	2009	2020	2016-01-31	7	6	0	1	1	3	0	2	1	1	2	1	NA	0	PMC4700054	'This article is dedicated to the memory of Dr Joseph Footitt.'	31462509;29310905;32283204;26752192;25790167;31513433;25051954;24685340;25350863;19480062;23992479;23024024;28859129	2019-08-28;2018-09-00;2020-04-10;2016-01-12;2016-01-00;2019-12-01;2014-10-00;2014-06-00;2014-12-15;2009-04-00;2013-11-15;2012-12-01;2017-09-01	4
687	11	WARDLE, JANE	585	1978	2020	2015-10-20	487	98	24	31	34	30	33	72	62	27	1	1	2	0	PMC4700578; PMC4742577; PMC4761689; PMC4839109; PMC4966703; PMC4984863; PMC5020544; PMC5155361; PMC5405757; PMC5440484; PMC5655741	'We were devastated to learn of the passing of our esteemed and dear colleague Professor Jane Wardle.'; 'We dedicate this article in memory of Professor Jane Wardle (1950–2015).'; 'We dedicate this Article in memory of Professor Jane Wardle (1950–2015).'; 'We are sad to announce that Professor Jane Wardle passed away while this paper was in preparation.'; 'This article is dedicated in memory of P…	27460568;25528719;28530514;25680352;17313408;21933805;29086510;17061000;18820649;15101074;21559485;24352798;19319695;22898059;19059280;21191095;25435541;23253874;27881518;25630687;18762503;25634890;25809860;12200093;15142303;20601695;23864536;18583465;19077283;29275340;18258631;26425927;20207672;25595219;25730719;25394816;25240737;24189083;22664223;16983045;23030575;26729328;22277555;17002890;199…	2016-07-26;2015-04-00;2018-06-00;2015-07-00;2007-04-00;2012-07-00;2017-11-00;2006-11-00;2008-12-00;2004-05-00;2011-04-29;2014-07-00;2009-03-26;2012-08-16;2009-05-00;2011-02-00;2015-01-00;2012-12-21;2016-11-23;2015-01-28;2008-09-00;2015-02-00;2015-05-00;2002-08-00;2004-05-00;2011-04-00;2013-09-00;2008-09-00;2008-12-12;2017-12-22;2008-02-00;2016-06-00;2010-03-00;2015-01-17;2015-02-00;2014-11-13;201…	0;1;2;3;4;5;6;7;8;9;10
688	1	LEMA, HAILU YENENEH	1	2016	2016	2015-12-31	0	1	NA	NA	NA	NA	NA	NA	1	NA	NA	NA	NA	0	PMC4701452	'Hailu Yeneneh Lema, co-author of this paper passed away in December 2015.'	26731176	2016-01-06	0
689	1	CHOQUENOT, DAVID	3	2002	2016	2016-01-15	2	1	0	0	0	0	0	1	NA	NA	NA	NA	NA	0	PMC4714809	'It is with great sadness that we acknowledge the passing of co-author D. Choquenot before submission of this manuscript.'	26771384;16903109;12396515	2016-01-16;2006-04-00;2002-09-29	0
690	1	CLIFFE, LAURA	7	2009	2016	2016-01-21	5	2	0	1	0	1	1	2	NA	NA	NA	NA	NA	0	PMC4721609	'This paper is dedicated to the memory of Dr. Laura Cliffe.'	22514282;20215442;26815240;19136460;26796527;27125778;25104019	2012-06-08;2010-07-00;2015-12-00;2009-04-00;2016-01-00;2016-08-00;2014-09-00	4
691	1	BOSE, RATHINDRA N.	4	2015	2018	2016-01-20	1	3	NA	NA	NA	NA	1	2	0	1	NA	NA	NA	0	PMC4721683	'Rathindra N. Bose passed away during the preparation of this manuscript, but he is listed as a co-author because he conceived the idea, contributed to the design of the study and data analysis, and wrote part of this article.'	27591123;26455832;29374685;26819545	2016-11-00;2015-11-12;2018-02-00;2016-01-29	3
692	2	MUSABAYANE, CEPHAS T.	10	2011	2017	2016-01-22	7	3	1	1	2	2	1	2	1	NA	NA	NA	NA	0	PMC4723044; PMC5132303	'This manuscript is dedicated to the memory of Professor Cephas T. Musabayane.'; 'Professor Cephas T. Musabayane passed away before the submission of the final version of this manuscript.'	27907019;22512664;24987850;28283442;24278452;24344651;21529273;26799746;25300909;22889319	2016-12-03;2012-04-20;2014-07-06;2017-07-00;2013-11-28;2014-04-00;2011-05-03;2016-01-23;2015-02-00;2013-03-00	0;7
693	4	WANG, HSEI-WEI	8	2011	2016	2015-09-30	4	4	NA	1	0	0	2	1	4	NA	NA	NA	NA	0	PMC4723308; PMC4895700; PMC4991414; PMC5519171	'The authors would like to dedicate this paper to the memory of Dr. Hsei-Wei Wang, who passed away during of this research.'; 'The authors would like to dedicate this paper to the memory of Dr. Hsei-Wei Wang (Apr. 1963-Sep.'; 'The authors would like to dedicate this paper to the memory of Dr. Hsei-Wei Wang, who passed away during the period of this research.'; 'This paper is dedicated to the memo…	25398902;26799933;24214964;21640118;24365599;26910904;26635391;26817819	2015-01-00;2016-01-23;2014-01-00;2011-07-00;2014-03-00;2016-03-00;2016-01-04;2016-01-11	0;1
694	1	SAMBROOK, PHILIP	90	1997	2016	2012-12-31	83	7	7	7	6	12	16	6	3	2	1	1	NA	0	PMC4723379	'Professor Philip Sambrook passed away in 2012.'	26909285;21421092;20055751;22061864;21570487;11485337;26256109;16525527;18044076;11361190;17854393;15953048;17763449;25311734;21924507;21725083;18460263;10769436;9429732;21907694;12830370;17245334;10958021;9046659;18811606;16598375;19369468;22859927;15885279;16082497;21107545;21539525;12861347;16543631;24317190;20153063;23023015;25941324;16142850;16418789;17539379;25083192;18983946;10977001;15838…	2013-12-00;2011-06-01;2010-03-00;2012-01-00;2011-09-00;2001-07-00;2016-02-00;2006-03-00;2007-11-30;2001-05-00;2008-02-00;2005-05-00;2007-09-00;2014-10-15;2012-03-00;2011-09-00;2008-04-00;2000-04-19;1997-11-00;2011-11-00;2003-07-00;2007-03-00;2000-08-00;1997-02-00;2008-11-00;2006-04-00;2009-05-00;2012-08-00;2005-05-07;2005-11-00;2011-02-00;2011-05-00;2003-05-00;2006-03-18;2014-03-00;2010-11-00;201…	0
695	1	WADSWORTH, ROGER M	58	1989	2016	2016-01-28	56	2	3	1	1	0	1	2	NA	NA	NA	NA	NA	0	PMC4731840	'This paper is dedicated to the memory of Professor Roger M Wadsworth.'	11687253;10781003;20015089;14637181;26848395;22520023;8400414;17662987;21782928;9201555;11703391;15721009;21326106;26820096;7655728;11571249;9592026;11033028;7833505;7506318;8719969;26312183;7615573;9349398;1821174;10930354;17996873;11230984;9990651;16540378;8968557;15959462;8897654;17549818;22581717;8306517;9068979;1686762;2390668;20450909;8922888;15346092;2479571;18354257;20938206;2361172;16894…	2001-11-01;2000-05-00;2010-02-01;2003-11-14;2016-02-06;2012-08-00;1993-08-00;2008-04-00;2011-12-00;1997-02-00;2001-11-00;2005-03-00;2011-05-00;2016-04-15;1995-05-00;2001-09-25;1998-03-26;2000-10-20;1994-09-00;1993-11-00;1995-01-01;2015-08-28;1995-04-00;1997-08-00;1991-01-01;2000-08-10;2008-05-00;2001-03-00;1998-12-00;2006-05-00;1996-12-00;2006-01-00;1996-08-00;2007-05-00;2013-03-00;1993-12-00;199…	4
696	1	DAGNA‐BRICARELLI, FRANCA	16	2003	2015	2015-06-30	15	1	2	0	1	0	0	1	NA	NA	NA	NA	NA	0	PMC4737213	'We dedicate this paper to Prof. Franca Dagna‐Bricarelli, our colleague and coauthor who sadly passed away during revision of this manuscript.'	25694335;22083797;20727515;20535211;19006215;19001410;18403614;18082308;17668376;17456055;16741580;16724000;16113234;15180862;12747884;12694927	2015-06-00;2012-03-00;2010-09-10;2010-06-10;2008-12-01;2009-04-00;2008-05-00;2008-03-00;2007-08-00;2007-05-00;2006-06-00;2006-08-00;2005-09-01;2004-06-00;2003-05-10;2003-03-00	0
697	1	NAGRA, SAEED AHMAD	4	1989	2016	2016-02-03	3	1	0	0	0	1	1	1	NA	NA	NA	NA	NA	0	PMC4741006	'We dedicate this piece of work to very kind and beloved colleague and teacher Prof. Dr. Saeed Ahmad Nagra, who is no more longer accompanied us.'	2487023;26848308;25730782;25143911	1989-03-00;2016-02-06;2015-03-00;2014-07-00	1
698	1	CREN, JULIEN	2	2013	2016	2016-02-09	1	1	NA	NA	1	0	0	1	NA	NA	NA	NA	NA	0	PMC4746765	'We dedicate this article to our friend Julien Cren (in memoriam).'	26858119;24274185	2016-02-09;2013-11-25	0
699	1	ROBERTS, MARC J.	6	1998	2016	2014-07-31	3	3	0	0	0	0	0	0	2	1	NA	NA	NA	0	PMC4750298	'We dedicate this article to the memory of Marc J. Roberts, the senior author on the study, who passed away in July 2014 after the first draft of the paper was completed.'	26864321;31546307;31519090;18328932;11937202;9885145	2016-02-11;2015-02-17;2015-01-02;2008-03-08;2002-03-23;1998-11-27	0
700	2	DAVIDSON, MICHAEL W.	85	1988	2019	2016-02-16	68	17	3	3	5	17	23	10	5	3	1	NA	NA	0	PMC4754705; PMC5992534	'This paper is dedicated to the memory of Michael W. Davidson, a wonderful colleague whose contributions to microscopy will be greatly missed.'; 'We dedicate this paper to the memory of Dr Michael Davidson and to all of the contributions that he made to the field of cellular imaging.'	27240257;26333599;24497374;26283369;26121585;24510770;22391265;26195589;26926603;24510724;26764383;21905758;25942357;21927739;26098020;24842831;25581799;26344772;27138250;24652946;25378058;25992860;26906741;25485228;27736894;24478365;25183785;25030168;25002679;29211763;25717187;19953681;27009207;24084850;25688133;27617264;20024244;26509500;26315442;1769954;26257190;28538724;27240196;23621758;2616…	2016-07-00;2015-12-01;2014-03-17;2015-09-01;2015-08-12;2014-01-02;2012-06-00;2015-11-00;2016-03-01;2013-10-09;2016-02-02;2011-10-17;2015-06-05;2011-11-14;2015-08-00;2014-12-01;2015-03-00;2015-09-22;2016-05-09;2014-07-00;2014-11-06;2015-05-19;2016-02-22;2014-07-00;2016-10-14;2014-01-29;2014-09-01;2014-07-17;2014-07-07;2017-12-07;2015-05-01;2009-10-00;2016-05-15;2013-11-21;2015-02-16;2015-07-00;200…	0
701	1	ZIMMERMANN, STEPHAN	1	2016	2016	2016-02-18	0	1	NA	NA	NA	NA	NA	1	NA	NA	NA	NA	NA	0	PMC4756849	'This work is dedicated to the memory of Stephan Zimmermann, a wonderful colleague who is greatly missed.'	26400159	2016-02-18	0
702	1	ENGELKEN, JOHANNES	8	2007	2016	2015-10-23	6	2	1	0	1	1	2	1	1	NA	NA	NA	NA	0	PMC4760079	'This article is dedicated to the memory of our friend and colleague Johannes Engelken, who passed away unexpectedly on October 23, 2015.'	20809947;24586184;17327880;26582562;26315912;24275494;21998275;23721540	2010-09-01;2014-02-00;2007-05-00;2016-03-00;2015-12-15;2014-01-00;2012-02-00;2013-05-31	3
703	1	CUCUIANU, ANDREI	30	1992	2016	2015-02-28	23	7	1	0	1	2	9	6	3	NA	NA	NA	NA	0	PMC4760658	'The entire academic community from Romania regrets the passing of Andrei Cucuianu, MD, in February 2015, a true mentor and physician.'	16226391;25123910;25895431;25462020;26528023;24596462;20422415;24338511;25103987;25012945;25525531;25900787;10583224;25767403;20016140;27016488;27061303;23828072;24715161;24187496;9167217;26527983;25045259;26929621;11133255;25332555;1299417;22720307;8908636;7866337	2005-10-18;2014-12-15;2015-04-00;2015-03-00;2014-01-01;2014-03-07;2010-10-00;2014-07-00;2015-01-00;2015-02-00;2014-12-20;2015-07-00;1999-11-00;2015-03-15;2009-12-18;2016-07-00;2016-07-00;2014-02-00;2014-04-10;2013-11-05;1996-07-00;2013-01-01;2014-07-22;2016-03-02;2001-01-00;2014-09-00;1992-10-00;2012-06-00;1996-01-00;1994-07-00	23
704	1	HUGHES, AUSTIN L.	127	2002	2017	2016-02-10	124	3	10	5	4	6	6	3	1	NA	NA	NA	NA	0	PMC4761429	'We dedicate this work to the memory of Dr. Austin L. Hughes, our colleague, collaborator, and mentor, who passed away suddenly as this paper was in revision.'	16897462;21531921;23791653;17005284;15737590;21115137;23575868;15611157;11734902;17566585;19496291;15145815;25681700;16806803;12716988;15876192;16189665;17457583;17140266;21731595;15638464;25142446;17928171;20878154;18415094;22410636;17391262;15599514;22108016;21315771;19833230;26224713;18026854;15157632;12901373;15280258;18485661;22929217;21232634;17306473;15978954;15913825;12414314;17574446;191…	2007-03-00;2011-10-00;2013-09-15;2007-02-00;2005-04-00;2011-03-00;2013-03-00;2004-12-00;2002-01-00;2007-12-00;2009-06-06;2004-11-01;2015-04-00;2006-10-00;2003-06-00;2005-05-00;2005-11-00;2007-07-00;2006-12-05;2011-07-01;2004-10-00;2014-11-00;2007-12-01;2010-12-00;2008-05-00;2012-07-00;2007-04-00;2004-12-00;2011-12-00;2011-06-00;2010-01-00;2015-08-07;2008-10-00;2004-06-00;2003-06-00;2004-07-00;200…	0
705	1	VERGARA, PABLO	5	2009	2018	2013-08-31	2	3	NA	1	1	0	0	0	1	0	1	0	1	0	PMC4761766	'The authors dedicate this paper to the memory of Pablo Vergara, who passed away in August 2013 during the fieldwork and analyses of this manuscript.'	19234618;24368708;30199538;20976071;26941948	2009-02-24;2014-04-00;2018-09-11;2010-10-19;2016-02-00	4
706	1	RAY, SUBHANKAR	12	2002	2016	2016-02-24	11	1	0	1	0	0	1	1	NA	NA	NA	NA	NA	0	PMC4766697	'This work is dedicated to the fond memory of Dr. Subhankar Ray.'	26911935;25999714;21769499;19021765;19603513;18485002;18533369;16112157;15881668;22896902;12605598;22905379	2016-02-24;2015-05-12;2012-06-00;2008-12-00;2009-10-00;2008-06-00;2008-06-07;2006-04-01;2005-03-00;2004-02-00;2003-06-01;2002-10-00	0
707	2	LIM, LEE HONG SUSAN	25	2001	2017	2014-12-31	19	6	3	3	1	1	0	1	3	1	2	NA	NA	0	PMC4783769; PMC5361150	'This work is dedicated to the memory of Lee Hong Susan Lim (1952–2014; see Gibson & Ng, 2014 ), who conceived the present project.'; 'This study is dedicated to the memory of the last author Lee Hong Susan Lim (1952–2014) who conceived the study.'	26966649;28327603;28493905;25770075;25098344;24698519;24148150;23082552;21279562;20962723;20852983;20437220;20237454;19827361;19337856;18535790;18030603;19245191;17143570;16773472;16469180;16309563;12815222;11590306;11466483	2016-03-12;2017-03-22;2017-05-11;2015-05-00;2014-11-00;2015-05-00;2015-03-00;2012-01-00;2011-02-00;2010-08-00;2010-10-00;2010-06-00;2009-12-00;2009-09-00;2009-05-00;2008-07-00;2008-01-00;2007-09-00;2007-06-00;2006-05-00;2006-03-00;2006-03-00;2003-06-00;2001-11-00;2001-07-00	0;1
708	1	ARRIGHI, PIERANNA	6	2009	2016	2014-05-02	4	2	1	0	1	0	1	2	0	1	NA	NA	NA	0	PMC4786322	'This paper is dedicated to the memory of Dr. Pieranna Arrighi, who passed away suddenly on May 2, 2014 before the submission of the final version of this manuscript.'	24676098;18950685;26963919;25281612;21238505;22431380	2014-03-29;2009-01-02;2016-03-11;2014-10-05;2011-04-00;2013-09-00	2
709	2	KNILL, DAVID C.	33	2001	2016	2016-03-10	30	3	4	2	1	1	2	3	NA	NA	NA	NA	NA	0	PMC4790422; PMC4898198	'Our dear friend and collaborator David Knill died tragically while this research project was in progress.'; 'We dedicate this work to David Knill, who passed away during the preparation of the article.'	17685801;27248566;22946744;11151988;13129541;15754182;15820516;26080410;21248118;24171930;21724567;26967015;18254179;27269607;11711141;23440185;22219310;12904935;19271921;14586027;15831071;25637854;15541511;21637344;14552802;18759994;19548796;18217846;12639607;19271894;21273407;17685820;15056701	2007-05-23;2016-06-01;2012-10-00;2001-01-00;2003-11-00;2005-05-00;2005-07-00;2015-06-30;2011-01-19;2014-01-00;2011-06-30;2016-03-12;2008-02-07;2016-06-19;2001-11-00;2013-03-12;2012-01-04;2003-10-00;2009-02-10;2004-03-00;2005-02-16;2015-09-00;2004-12-00;2011-06-04;2003-11-00;2009-01-00;2009-09-00;2007-06-22;2003-03-00;2009-01-21;2011-01-26;2007-06-26;2004-03-31	1;11
710	1	MUDD, S. HARVEY	30	1980	2016	2016-03-14	29	1	0	0	0	0	0	1	NA	NA	NA	NA	NA	0	PMC4790936	'This manuscript is dedicated to the memory of S. Harvey Mudd.'	11145114;16666753;16661307;16661306;16662347;16666464;16662348;16666754;16663646;16667073;11596649;10894806;16663645;2711032;16667513;7573050;16663833;16662678;16665915;16666968;16661968;16664790;16664073;16664859;26974671;16662811;16662825;16666969;2333015;16666397	2000-12-00;1989-05-00;1980-05-00;1980-05-00;1982-05-00;1988-12-00;1982-05-00;1989-05-00;1984-06-00;1989-10-00;2001-08-00;2000-07-00;1984-06-00;1989-02-00;1990-06-00;1995-10-00;1984-10-00;1982-11-00;1988-02-00;1989-08-00;1981-09-00;1986-05-00;1985-02-00;1986-06-00;2016-03-15;1983-02-00;1983-02-00;1989-08-00;1990-03-00;1988-11-00	24
711	1	ENSINK, JEROEN	12	2016	2019	2016-03-15	0	12	NA	NA	NA	NA	NA	5	2	2	3	NA	NA	0	PMC4792467	'Dedication This paper is dedicated to the memory of Dr Jeroen Ensink for his passion and his significant contribution in the field of wastewater reuse (water management) and health risk, and for the great moments he shared working with fellow researchers in this field in UK, Pakistan, India, Sri Lanka, Vietnam and Ghana.'	27532871;30646871;29312660;27496514;28244191;28771157;27573762;31850892;31411578;27169937;30082338;27423694	2016-08-18;2019-01-15;2018-01-10;2016-07-00;2017-05-00;2017-08-00;2016-11-00;2019-10-00;2019-06-00;2016-08-00;2018-08-05;2016-07-16
712	1	MEANS, ROBERT E.	2	2013	2016	2016-03-17	1	1	NA	NA	1	0	0	1	NA	NA	NA	NA	NA	0	PMC4795796	'Robert Means (author) passed away before the submission of the final version of this manuscript.'	26985674;23876453	2016-03-18;2013-08-00	0
713	1	LIU, KUN	1	2016	2016	2016-03-14	0	1	NA	NA	NA	NA	NA	1	NA	NA	NA	NA	NA	0	PMC4800139	'In memory of Kun Liu.'	26996819	2016-03-20	0
714	2	ONYETT, STEVE	22	1989	2020	2015-09-30	18	4	1	1	2	1	1	0	2	0	1	0	1	0	PMC4804533; PMC5133753	'Our colleague, Steve Onyett, died suddenly in September 2015.'; 'Our colleague, Steve Onyett, died suddenly in September 2015.'	27004517;27905909;28075067;30761976;24328891;23343047;22662524;22572713;21406021;20690550;19842278;19759068;19472473;19043173;18380047;7991755;8213212;10124650;1349990;10114061;10293254;2576073	2016-03-22;2016-12-01;2018-02-00;2020-06-00;2014-04-00;2013-02-00;2012-04-03;2012-04-00;2011-04-00;2010-07-08;2009-09-17;2009-10-00;2009-04-23;2008-12-00;2008-02-21;1994-08-00;1993-08-00;1993-02-11;1992-05-30;1991-08-00;1989-05-11;1989-04-00	0;1
715	1	BARLOW, KATE E.	4	1997	2018	2015-11-23	1	3	0	0	0	0	0	0	2	0	1	NA	NA	0	PMC4805165	'This paper is dedicated to the memory of our co-author, Dr Kate Barlow, who died unexpectedly on 23 rd November 2015 at the age of just 44.'	27007973;29518076;9404031;27066223	2016-03-24;2018-03-00;1997-11-22;2016-02-26	0
716	1	PINTAUD, JEAN-CHRISTOPHE	7	2011	2017	2016-03-24	4	3	2	0	1	1	0	1	2	NA	NA	NA	NA	0	PMC4807022	'Dr. Jean-Christophe Pintaud passed away before the submission of the final version of this manuscript.'	28410422;28712568;27010707;24453552;21637837;25006179;21828068	2017-04-15;2017-07-24;2016-03-25;2013-12-30;2011-06-04;2014-11-00;2011-12-00	2
717	1	BELICHENKO, PAVEL V.	2	2015	2016	2016-03-29	1	1	NA	NA	NA	NA	1	1	NA	NA	NA	NA	NA	0	PMC4811554	'This paper is dedicated to the memory of Pavel V. Belichenko whose untimely death occurred during manuscript preparation.'	27023444;26230397	2016-03-31;2015-08-01	0
718	1	CLARKE, CHRISTINE B.	2	2013	2016	2016-03-09	1	1	NA	NA	1	0	0	1	NA	NA	NA	NA	NA	0	PMC4813213	'We dedicate this publication to Christine B. Clarke, who contributed to this study during her work towards a Masters in Medicine.'	27005622;23882910	2016-03-09;2013-06-26	0
719	1	EDWARDS, KATRINA J.	27	1996	2017	2016-03-31	22	5	6	2	2	2	4	6	1	NA	NA	NA	NA	0	PMC4815438	'This manuscript is dedicated to the memory of co-author Katrina J. Edwards.'	21894169;21544100;23543862;21966516;26617595;27064928;25813363;27242685;24907315;19508561;26092463;27826293;22275502;28078797;27199959;22347212;25489728;26779122;21646433;21107442;26733957;20817797;24910632;17473254;8864112;23518919;21335390	2011-09-06;2011-11-00;2013-04-02;2011-10-04;2015-12-01;2016-04-12;2015-06-00;2016-06-01;2014-08-00;2009-07-00;2015-09-01;2016-11-09;2012-01-26;2017-03-00;2016-05-21;2012-02-22;2015-06-00;2016-01-19;2011-06-00;2011-04-00;2016-01-07;2010-11-00;2014-06-10;2007-05-00;1996-11-01;2013-03-23;2011-04-00	5
720	1	PEVNY, LARYSA H.	26	1997	2016	2012-12-31	19	7	1	2	1	1	4	3	2	3	1	1	NA	0	PMC4819558	'The authors dedicate this work to the memory of Larysa H. Pevny (1965–2012).'	27031842;25953344;25488119;24550288;24487391;24094324;23316968;22945632;22560721;22349813;22114676;21532573;21256837;21205789;19733254;19570515;19011097;21356718;17522155;17015430;16651659;12514105;12237841;10403250;9550729;9229109	2016-03-00;2015-06-01;2014-12-09;2014-02-18;2014-04-01;2013-10-03;2013-06-15;2012-10-00;2012-06-08;2012-08-00;2011-11-17;2011-06-00;2011-04-01;2011-02-00;2010-03-00;2009-07-02;2008-11-25;2008-11-01;2007-07-00;2006-10-01;2006-05-01;2003-01-01;2002-10-00;1999-07-01;1998-05-00;1997-06-00	0
721	1	LAUER, MARK	10	2016	2018	2016-03-14	0	10	NA	NA	NA	NA	NA	3	4	3	NA	NA	NA	0	PMC4821447	'We wish to dedicate this article to our dear friend and colleague Dr. Mark Lauer, a co-author, who passed away during the writing of this manuscript.'	27243106;29122888;29111978;29310784;29966020;30174180;27869206;28860944;27435674;27856308	2016-10-00;2017-12-22;2017-11-07;2018-01-10;2018-07-03;2018-09-10;2016-11-21;2017-09-02;2016-09-16;2017-10-00
722	1	RUCKER, NATALIE	6	1999	2016	2016-04-06	5	1	1	0	0	0	0	1	NA	NA	NA	NA	NA	0	PMC4822873	'We dedicate this manuscript to the memory of our colleague and friend, Natalie Rucker, who passed away during the final writing stage of this report.'	16607618;17510430;9927042;27050416;22057492;17880496	2006-06-00;2007-05-15;1999-01-15;2016-04-07;2011-09-00;2007-09-00	3
723	1	LAMMER, EDWARD J.	6	2006	2016	2016-04-08	2	4	0	0	0	0	1	4	NA	NA	NA	NA	NA	0	PMC4825975	'Our co-author Edward J. Lammer passed away unexpectedly during the review of this manuscript; we wish to acknowledge his lifelong contributions to the care and fundamental understanding of children with genetic disorders.'	27058611;27616475;27604992;27098078;25463985;17008620	2016-04-00;2016-11-00;2016-11-00;2016-08-00;2015-05-00;2006-11-00	0
724	1	YAVARI, A. R.	14	1988	2016	2016-04-12	13	1	2	1	2	0	0	1	NA	NA	NA	NA	NA	0	PMC4828712	'This work is dedicated to the memory of one of the authors, Prof. A.R. Yavari.'	27067824;23845945;23299703;23002757;21871070;21102454;17330082;16437101;14502274;10053893;10045341;10042631;10041422;9944077	2016-04-12;2013-07-26;2013-02-01;2012-08-24;2011-08-26;2011-01-00;2007-03-00;2006-01-26;2003-10-00;1993-05-31;1992-04-06;1990-11-12;1990-03-26;1988-05-01	0
725	1	MBUNDA, EBERHARD M.	2	2016	2017	2016-04-12	0	2	NA	NA	NA	NA	NA	1	1	NA	NA	NA	NA	0	PMC4829224	'Our colleague Dr. Eberhard Mbunda sadly passed away before this work was published.'	27070315;28321400	2016-04-00;2017-03-23	0
726	1	MANN, BARTON J.	6	2007	2016	2016-04-15	4	2	0	1	0	1	0	3	NA	NA	NA	NA	NA	0	PMC4834467	'The authors acknowledge the significant contributions to the Biologics II Think Tank by Barton J. Mann, PhD (deceased), Director of Research for AOSSM.'	22962295;17641103;27123466;27099865;27159318;24627578	2012-10-00;2007-12-00;2016-04-00;2016-03-00;2016-12-00;2014-06-00	2
727	1	HOLLEGAARD, MADS VILHELM	10	2008	2019	2016-04-18	7	3	0	0	3	2	1	1	0	1	1	NA	NA	0	PMC4835089	'Our friend and colleague Mads Vilhelm Hollegaard suddenly passed away before the submission of the final version of this manuscript.'	30966880;23830478;27089011;29587883;23422032;18951205;25092941;24771334;22837141;25757662	2019-04-15;2013-09-00;2016-04-19;2018-03-28;2013-04-00;2008-10-28;2014-09-00;2014-08-15;2013-01-00;2015-06-00	2
728	1	MARMION, BARRIE P.	20	1986	2016	2014-07-31	19	1	1	1	0	0	0	0	0	1	NA	NA	NA	0	PMC4835832	'Professor Barrie P. Marmion passed away in July 2014.'	27091026;19556396;15955794;20639288;15625349;8399945;12595908;2323360;11438911;2070564;9893758;3508487;1281781;2182329;8252811;3346570;3145891;3145892;8735126;2514114	2016-04-18;2009-10-00;2005-08-00;2010-11-00;2005-01-00;1993-08-00;2003-01-00;1990-04-00;2001-08-01;1991-07-00;1998-08-00;1986-04-00;1992-12-00;1990-04-00;1993-12-00;1988-04-00;1988-12-00;1988-12-00;1996-06-00;1989-12-00	0
729	1	BOEHM, ALEX	7	2009	2016	2016-04-19	5	2	0	0	2	0	0	3	NA	NA	NA	NA	NA	0	PMC4836754	'Alex passed away after the initial submission of this manuscript.'	26553851;27402625;20303158;19460094;23769666;27093302;23202856	2016-02-01;2016-09-15;2010-04-02;2009-06-00;2013-07-02;2016-04-00;2013-02-06	5
730	1	LAURENT, GEORGES ST.	1	2016	2016	2016-04-20	0	1	NA	NA	NA	NA	1	NA	NA	NA	NA	NA	NA	0	PMC4838384	'The authors dedicate this work to the warm memory of Dr Georges St. Laurent, III, who passed away during revisions to the studies.'	26463388	2015-10-15
731	1	BEN-JACOB, ESHEL	115	1994	2017	2016-04-22	106	9	9	10	4	14	19	10	3	NA	NA	NA	NA	0	PMC4841595	'This paper is dedicated to the memory of Eshel Ben-Jacob.'	26822253;26107388;25293892;25917091;26317796;25255443;25785244;28202516;22903676;27104350;25258412;11461301;12084559;25383630;24795613;21456851;25605936;12816612;21829602;19845629;21203438;21519382;11234046;19417241;27173465;15599972;19540264;25246552;23763278;8107881;15089177;18233683;25401094;25170733;26013062;27105224;27271458;15169451;22347444;22970283;15514989;19030904;25615508;27170649;2199…	2016-04-00;2015-06-25;2014-10-08;2015-06-01;2015-09-22;2014-09-00;2015-03-19;2017-04-01;2012-08-21;2016-04-00;2014-10-14;2001-07-00;2002-05-30;2014-11-11;2014-05-06;2011-03-00;2015-02-03;2003-06-15;2011-08-11;2009-10-00;2010-12-28;2011-04-27;2001-02-22;2009-01-07;2016-06-00;2004-12-00;2009-09-15;2014-10-07;2013-09-00;1994-03-03;2004-03-19;2007-11-00;2014-11-18;2014-08-15;2015-05-27;2016-04-23;201…	35
732	2	MCDANIEL, REUBEN R.	12	1997	2016	2016-04-26	9	3	0	0	1	0	1	3	NA	NA	NA	NA	NA	0	PMC4845495; PMC5146905	'The first author mourns the passing of Reuben R. McDaniel, Jr. He was much more than a co-author and a colleague; he was a mentor and a friend, and will be deeply missed.'; 'The first author mourns the passing of Reuben R. McDaniel, Jr. He was much more than a co-author and a colleague; he was a mentor and a friend, and will be deeply missed.'	19322050;9058085;12940348;19625824;24589926;27931219;19284660;20367840;24349771;19769206;27112268;26611650	2009-04-00;1997-01-01;2003-07-00;2009-07-00;2015-01-00;2016-12-08;2009-03-13;2010-02-00;2013-12-19;2009-09-00;2016-04-26;2016-08-00	5;10
733	1	CERUTTI, FEDERICO	1	2016	2016	2015-05-30	0	1	NA	NA	NA	NA	NA	NA	1	NA	NA	NA	NA	0	PMC4847189	'This paper is dedicated to the memory of Federico Cerutti who left us on May 30, 2015.'	27123044	2016-04-29	0
734	2	VIRTA, JANNE	5	2012	2018	2016-04-29	2	3	NA	2	0	0	0	2	0	1	NA	NA	NA	0	PMC4850640; PMC4972808	'This study is dedicated to the memory of Janne Virta, M.D.'; 'This work is dedicated to Dr. Janne Virta (1969–2016).'	27130216;29769232;27536530;21801702;22617543	2016-04-29;2018-07-00;2016-08-19;2012-01-00;2012-12-00	0;2
735	1	TZAVARA, IOANNA	4	1998	2016	2016-04-29	3	1	0	0	0	0	0	1	NA	NA	NA	NA	NA	0	PMC4850716	'During the preparation of this manuscript Ioanna Tzavara, the person who inspired and organized the whole study, passed away.'	12083993;27129971;17110361;9506859	2002-07-00;2016-04-29;2002-04-00;1998-02-00	1
736	1	BUG, BILL	1	2016	2016	2016-04-29	0	1	NA	NA	NA	NA	NA	1	NA	NA	NA	NA	NA	0	PMC4851331	'We dedicate this work to the memory of Bill Bug.'	27128319	2016-04-30	0
737	1	CALDER, STUART J	2	2011	2016	2016-05-31	1	1	1	0	0	0	0	1	NA	NA	NA	NA	NA	0	PMC4853581	'We would like to dedicate this work to the memory of Stuart Calder who tragically passed away after submission of this manuscript.'	25948596;21332020	2016-05-00;2011-02-00	0
738	1	JAMAL, FARAH	9	2015	2017	2016-01-08	4	5	NA	NA	NA	NA	4	4	1	NA	NA	NA	NA	0	PMC4853798	'This article is dedicated to the memory of one of its authors, Farah Jamal, who died on 8th January 2016.'	27106937;25655642;25885588;27013271;27478401;27232064;25730511;26470794;29228932	2016-05-00;2015-06-00;2015-02-12;2016-04-00;2016-07-00;2016-07-00;2015-03-00;2015-10-15;2017-12-11	0
739	1	DARFEUILLE-MICHAUD, ARLETTE	56	2006	2020	2014-06-28	31	25	0	3	4	2	7	8	11	6	3	0	0	1	PMC4854551	'We dedicate this article to the memory of Prof. Arlette Darfeuille-Michaud, who sadly passed away on June 28, 2014.'	21178454;17948930;25605769;26595556;24914378;20862302;23447140;23716978;25822013;22789019;25666140;32576138;17449627;23358328;21172221;24898815;25483338;23598352;24334760;25232246;27196580;26986695;23104802;26512715;21278745;17367388;16469058;23457644;24092863;17133079;25545478;26799652;28130329;17525800;25961760;26578673;23328432;25569734;22309232;17827157;21339647;26359369;17476674;19747213;258…	2010-07-00;2007-11-14;2015-04-00;2016-03-00;2014-06-07;2010-09-17;2013-07-00;2013-05-28;2015-05-00;2013-02-00;2015-04-00;2020-06-23;2007-07-00;2013-01-00;2008-09-00;2015-03-00;2014-12-09;2014-01-00;2014-02-15;2014-09-14;2017-08-00;2016-05-03;2013-01-00;2016-01-00;2011-03-00;2007-03-00;2006-03-00;2013-03-05;2014-08-00;2007-01-00;2015-03-00;2016-01-23;2017-07-01;2007-06-00;2015-06-08;2015-11-17;201…	0
740	2	RAPPAPORT, FABRICE	48	2002	2019	2016-01-31	37	11	3	2	2	4	8	8	3	1	1	NA	NA	0	PMC4859518; PMC5418674	'Dr. Rappaport passed away before the submission of the final version of this manuscript.'; 'Fabrice Rappaport deceased in January 2016 before completion of the final version of this manuscript.'	17123461;20529691;19265377;24993602;25308491;26168400;30498023;24474630;25809266;26768121;18635535;26941092;19533412;28785078;26188375;25512104;25425217;19651104;27249564;26435390;22982477;12081503;27742488;23760547;25193561;28466860;27152644;15653722;16551123;12872137;21556055;22143777;16945322;27705821;18511560;22011573;30542576;27709886;26051794;25831539;25691575;25325882;22926530;22037394;194…	2007-01-00;2010-09-00;2009-04-01;2014-07-04;2014-10-14;2015-08-20;2019-02-00;2014-01-00;2015-03-24;2016-04-04;2008-09-12;2016-03-00;2009-08-00;2017-10-00;2015-10-00;2016-01-00;2015-02-00;2010-01-00;2016-04-04;2016-01-00;2012-12-00;2002-07-02;2017-01-09;2013-06-14;2014-12-00;2017-05-03;2016-05-07;2005-03-00;2006-03-29;2003-08-00;2011-05-11;2011-12-20;2006-11-00;2016-12-00;2008-06-03;2011-11-08;201…	0
741	1	MACKENSEN, FRIEDERICKE	1	2016	2016	2016-05-12	0	1	NA	NA	NA	NA	NA	1	NA	NA	NA	NA	NA	0	PMC4865166	'This work is dedicated to the memory of Friedericke Mackensen.'	27171375	2016-05-14	0
742	1	CAWTHORNE, MICHAEL A.	26	1996	2016	2016-05-10	25	1	0	0	3	1	3	3	NA	NA	NA	NA	NA	0	PMC4873618	'This paper is dedicated to the memory of the late Professor Michael A. Cawthorne.'	25660043;26769798;25320682;20399779;25699203;18926687;17239230;19912225;10951538;26822470;18706724;15960859;23971965;23151357;27133129;15642120;23110765;25916176;9794003;12079841;9826550;9271234;10194520;9923604;8954968;10428495	2015-03-01;2016-04-00;2014-10-17;2010-06-03;2015-02-24;2009-10-00;2007-01-19;2009-12-00;2000-08-00;2016-01-30;2008-10-00;2005-05-00;2013-08-26;2013-02-00;2016-05-10;2005-01-10;2013-05-28;2015-06-14;1998-08-00;2002-06-00;1998-11-18;1997-07-14;1999-04-00;1999-01-08;1996-12-24;1999-07-16	14
743	1	RAO, L. S.	1	2016	2016	2016-05-25	0	1	NA	NA	NA	NA	NA	1	NA	NA	NA	NA	NA	0	PMC4879637	'We dedicate this paper to the late Dr. L.S. Rao who excavated the Bhirrana site and established the Harappan cultural levels.'	27222033	2016-05-25	0
744	1	HAYDUK, ROZA	2	2015	2016	2016-03-02	1	1	NA	NA	NA	NA	1	1	NA	NA	NA	NA	NA	0	PMC4879647	'Dedication: The authors dedicate this article in loving memory of Dr. Roza Hayduk.'	29854931;27239538	2015-09-00;2016-05-31	1
745	1	REMBACH, ALAN	34	2010	2018	2015-12-22	26	8	1	1	2	4	7	11	3	4	1	NA	NA	0	PMC4879652	'We would like to dedicate this paper to the memory of our friend and fellow co-author ‘Alan Rembach’ who recently passed away unexpectedly.”'	24969443;20164561;25408207;24907904;25613103;23491263;24676028;25588002;24334723;26639956;22426018;24228186;27114112;25664464;25467942;25585532;26235079;29171991;29201996;25859282;23354835;26402008;27239546;28383676;21891867;27411339;23905901;25186863;26581886;29562546;27842602;26401938;23168449;24496075	2014-10-00;2010-02-19;2014-11-20;2014-08-15;2015-01-24;2014-01-00;2014-07-00;2015-03-18;2013-12-18;2015-12-08;2012-03-20;2013-11-15;2017-04-00;2015-07-00;2015-02-00;2015-03-00;2015-08-04;2017-11-25;2017-11-00;2015-04-11;2013-04-00;2015-09-25;2016-05-31;2017-05-01;2011-09-06;2016-09-00;2013-08-00;2014-10-07;2015-11-19;2018-03-23;2016-11-14;2015-09-25;2012-11-22;2014-02-06	22
746	1	TEIXEIRA, CLEBER E.	33	2003	2016	2016-05-26	32	1	0	0	0	0	1	1	NA	NA	NA	NA	NA	0	PMC4882003	'Unfortunately, Dr. Teixeira passed away before the publication of this manuscript, to which he was an essential contributor.'	27227463;25740897;20093396;19247264;18986324;19371941;18593576;18614166;18393409;18359064;17596536;17610863;17603024;17506932;16700877;16391173;16371226;16352702;16204472;16173942;16084509;16173929;15976017;15857612;15166113;15135008;14752060;15037030;14751389;14529726;14519420;12946781;12551849	2016-05-27;2015-05-00;2010-04-00;2009-05-00;2009-04-00;2009-07-00;2008-09-04;2008-08-20;2008-05-08;2008-09-00;2007-09-00;2007-10-01;2007-08-15;2007-06-00;2006-05-00;2006-03-00;2006-01-13;2006-04-00;2006-02-00;2005-10-00;2005-09-05;2005-09-00;2005-10-00;2005-05-15;2004-05-28;2004-05-00;2004-05-00;2004-01-00;2004-01-00;2003-10-00;2003-09-12;2003-09-00;2003-03-00	0
747	1	VOSOUGH, PARVANEH	2	2008	2016	2016-04-01	1	1	0	0	0	0	0	1	NA	NA	NA	NA	NA	0	PMC4888147	'We dedicate this article to the loving memory of our beloved mentor Professor Parvaneh Vosough, the founder of Pediatric Hematology/ Oncology subspecialty in Iran.'	27252811;19190878	2016-04-01;2008-12-00	0
748	1	KANNO, MERI	1	2016	2016	2016-03-01	0	1	NA	NA	NA	NA	NA	1	NA	NA	NA	NA	NA	0	PMC4889092	'The authors acknowledge the support of Doctor Meri Kanno who passed away on March 1, 2016.'	27307740	2016-06-17	0
749	1	GHIGO, DARIO	48	1993	2017	2015-10-07	41	7	2	5	4	4	4	2	6	1	NA	NA	NA	0	PMC4890337	'This paper is dedicated to the memory of Professor Dario Ghigo, who passed away on 7 October 2015.'	24225025;12620487;8033950;14527676;24178542;23869808;20716130;22217342;21329685;26980746;26822567;26717207;19925669;19945446;24896565;15205315;15358777;27743160;16120450;26396488;23186264;27819119;12444902;20946921;20965947;18370412;23146639;18234259;19647009;22845468;9503327;25681670;15695394;17315889;9133539;16039947;27255382;23850894;10440125;22580150;27251132;11532471;24656359;23897632;237716…	2013-11-13;2003-03-00;1994-03-00;2003-09-25;1996-09-00;2013-07-00;2011-07-00;2012-01-04;2011-04-25;2016-04-12;2016-03-01;2016-01-27;2009-11-19;2010-02-12;2014-08-00;2004-06-15;2004-11-12;2016-12-00;2006-05-01;2015-09-24;2013-01-07;2017-01-00;2002-11-00;2011-01-20;2011-01-00;2008-04-00;2012-12-00;2008-05-01;2009-11-01;2012-10-15;1998-02-01;2015-05-01;2005-01-15;2007-03-00;1997-05-00;2005-08-15;201…	40
750	1	ADAMOWICZ, MACIEJ	3	2007	2016	2016-05-27	2	1	0	0	0	1	0	1	NA	NA	NA	NA	NA	0	PMC4894975	'We dedicate this paper to the memory of Maciej Adamowicz, PhD, who sadly passed away during the preparation of this manuscript.'	27231034;17515832;24972800	2016-05-27;2007-07-00;2014-09-00	0
751	1	CHENTSOVA, NELLI	2	2015	2016	2016-06-08	1	1	NA	NA	NA	NA	1	1	NA	NA	NA	NA	NA	0	PMC4898716	'Nelli Chentsova passed away before the submission of the final version of this manuscript.'	26322977;27276170	2015-09-01;2016-06-09	1
752	2	DE VRIES, SIMON	44	1995	2017	2015-12-31	37	7	1	1	2	0	2	4	6	1	NA	NA	NA	0	PMC4899803; PMC5626514	'The authors want to dedicate this paper to professor Simon de Vries, who unexpectedly passed away in the autumn of 2015 during the process of manuscript preparation.'; 'We dedicate this work to the memory of our coauthor and great friend Simon de Vries, who passed away unexpectedly while this work was in progress.'	26479033;25336454;26149211;24836163;12799376;10781551;26568410;28973014;27317665;25447461;18515062;21071492;9733747;27279363;15772818;27491947;23087683;11327887;26009016;26944855;20863064;9698384;9059647;8554333;9485460;26727612;8647101;8654419;22287551;7626615;8621418;17761680;7548050;7626645;9108257;15388346;14622296;7601151;8706668;15136155;15491156;15339197;11721015;10688194	2015-11-19;2014-10-21;2015-07-22;2014-05-20;2003-09-19;2000-05-00;2016-09-00;2017-10-04;2016-08-12;2015-01-15;2008-07-00;2011-03-00;1998-09-18;2016-06-09;2005-05-00;2016-10-00;2012-10-23;2001-02-27;2015-10-00;2016-08-00;2010-11-16;1998-08-11;1997-01-01;1996-01-01;1998-03-03;2016-01-27;1996-05-01;1996-02-01;2012-03-16;1995-07-25;1996-03-08;2007-10-26;1995-10-10;1995-08-01;1997-03-15;2004-09-24;200…	7;13
753	1	SOSINSKY, GINA E.	21	2002	2016	2016-06-09	20	1	1	1	2	1	1	1	NA	NA	NA	NA	NA	0	PMC4900556	'Professor Gina Sosinsky passed away before the submission of the final version of this manuscript.'	27280719;25698922;25365227;23967136;23390418;22857927;21532340;21841914;20716111;20516070;20441744;20582228;17714073;18096402;17962040;17327175;15925321;15988042;14681013;11964472;11812132	2016-06-10;2015-02-02;2014-12-02;2013-08-15;2013-02-06;2012-08-04;2011-05-00;2010-09-21;2010-11-00;2010-08-06;2010-05-19;2010-01-18;2007-12-15;2008-03-00;2008-03-00;2007-03-01;2005-06-10;2005-07-01;2003-07-00;2002-04-19;2002-01-25	0
754	1	MICHAULT, ALAIN	88	1985	2020	2015-08-05	78	10	7	6	5	6	7	3	5	1	3	0	1	0	PMC4905629	'This paper is dedicated to the memory of our late colleague Alain Michault, who disappeared the 5 th August 2015 during the preparation of this manuscript.'	27294677;24434593;25101780;29486812;21655257;20121825;32650188;24356127;17479933;18611153;22998941;29720285;27427280;24016311;26211921;20466514;29881503;26609145;26154161;22693934;28238882;22790605;21235760;20875197;25874381;23751400;23556021;17586592;22144451;10774493;17639339;19773088;17003745;10381166;20570074;11204730;22972814;16324812;9559163;17920211;18351797;19528148;17433130;21451954;2276…	2016-06-00;2014-01-10;2014-08-07;2018-04-00;2011-05-31;2010-04-00;2020-07-02;2014-01-00;2007-06-01;2008-08-15;2013-06-00;2018-06-00;2016-10-00;2013-09-09;2016-02-00;2010-07-00;2017-11-23;2016-01-05;2015-07-08;2012-03-00;2018-03-00;2012-07-05;2011-01-14;2011-02-00;2015-04-14;2013-08-00;2013-03-21;2007-08-00;2011-12-00;2000-02-00;2007-11-00;2009-12-00;2006-10-00;1999-06-10;2010-11-00;2000-11-00;201…	0
755	1	PETROV, D.	1	2016	2016	2014-02-03	0	1	NA	NA	NA	NA	NA	NA	NA	1	NA	NA	NA	0	PMC4907353	'D. Petrov passed away on 3 February 2014.'	27330541	2016-01-00	0
756	2	BALDWIN, STEVE A	80	1993	2019	2016-05-16	71	9	3	3	5	3	4	5	1	2	2	NA	NA	0	PMC4907695; PMC6021171	'This paper is dedicated to our friend and colleague, the late Prof. Steve Baldwin.'; 'This paper is dedicated to our friend and colleague, the late Prof. Steve Baldwin.'	27183269;29877797;31324846;31253765;29545094;28025687;27911737;27284041;27284040;26967546;26606682;26099538;25944926;25450810;25251671;25079442;24958725;23982204;23675347;23529419;23288899;23256604;22710125;22553922;22245579;21385349;21205829;21056980;20659892;20133664;20058234;19704900;19161491;19039703;19039702;19023695;19021076;19016381;18798051;18083193;17868697;17710645;17346175;16873718;168…	2016-05-16;2018-06-07;2019-07-19;2019-06-28;2018-05-15;2017-04-00;2016-10-15;2016-06-15;2016-06-15;2016-05-00;2015-11-25;2015-08-15;2015-06-00;2015-02-00;2014-09-24;2014-07-30;2014-08-15;2013-08-27;2013-05-07;2013-03-27;2013-01-22;2013-03-00;2012-07-30;2012-07-15;2012-02-24;2011-03-07;2011-03-11;2011-02-11;2010-09-24;2010-03-02;2010-02-00;2009-08-26;2009-01-00;2008-12-00;2008-12-00;2008-12-00;200…	0;1
757	1	KSANDER, GARY M.	5	2002	2020	2016-06-15	3	2	0	0	0	0	2	1	0	0	0	1	NA	0	PMC4908401	'The authors would like to dedicate this paper to the memory of Gary Ksander.'	27302413;32071687;26540564;25953419;12056554	2016-06-15;2020-01-27;2015-12-10;2015-06-11;2002-05-00	0
759	1	BIANCO, PAOLO	31	2006	2018	2016-06-14	29	2	4	0	5	7	6	1	0	1	NA	NA	NA	0	PMC4912436	'Sadly, Prof. Paolo Bianco passed away while this manuscript was in revision.'	23296015;20649485;25033066;25171959;21416499;20841428;25499762;25150008;24482181;24675053;25487351;27304917;21396591;25594172;23644381;24965302;25758217;23898374;25240458;21610157;23868224;21406722;29937146;24764158;24256518;22885836;20013838;18072879;17956733;17141054;17002568	2013-01-00;2010-09-00;2014-11-00;2015-01-00;2011-07-00;2010-12-00;2015-01-29;2014-08-26;2014-02-01;2014-05-00;2015-06-00;2016-06-14;2011-03-00;2015-01-15;2013-05-29;2014-08-00;2015-03-15;2013-07-27;2015-01-00;2011-08-00;2013-07-18;2011-05-19;2018-07-10;2014-11-00;2014-08-00;2013-03-01;2010-06-00;2008-04-00;2007-10-19;2006-12-05;2006-12-00	0
760	3	MAHESHWARI, RADHA K.	69	1987	2018	2016-06-24	62	7	2	3	2	3	4	6	3	1	NA	NA	NA	0	PMC4919667; PMC4976947; PMC5795271	'The authors wish to dedicate this manuscript to Dr Radha K. Maheshwari, who passed away after the manuscript was submitted for review.'; 'Dr. Radha K. Maheshwari passed away before the submission of the final version of this manuscript.'; 'We dedicate this study to our beloved mentor Dr. Radha K Maheshwari who had a great passion for research and student training.'	17101764;25116127;10736432;17569219;28446152;26423229;11212361;12578127;15907801;28576570;23315856;23988697;10564565;2126528;21115048;27338832;25879201;27129427;2452848;18425340;24998397;19369408;26420265;17981569;28934227;18719366;27134766;21529366;17101765;19330122;12572694;8841427;1846212;27819514;27500529;18558011;1734035;2445942;1703547;12578124;1725684;17025261;26422254;17493582;10812054;12…	2006-12-00;2014-08-15;2000-05-15;2007-06-16;2017-04-26;2015-09-30;1999-10-15;2003-02-00;2005-07-08;2017-06-22;2013-01-00;2013-11-00;1999-09-00;1990-08-00;2011-01-29;2016-06-24;2015-02-15;2016-05-27;1988-02-00;2008-05-00;2014-10-00;2009-08-00;2015-09-29;2008-01-01;2017-09-22;2008-09-00;2016-05-01;2011-04-29;2006-12-00;2003-04-00;2003-06-00;1996-10-00;1991-02-00;2016-11-08;2016-08-09;2008-06-16;199…	15;34;60
761	1	GRITSUN, TAMARA S.	10	2002	2016	2016-06-24	9	1	0	0	0	1	1	1	NA	NA	NA	NA	NA	0	PMC4920422	'Dr. Tamara Gritsun passed away before the submission of the final version of this manuscript.'	27341437;19802385;19070884;24647143;26355096;18339416;17169393;16704800;15039543;12494648	2016-06-25;2009-10-05;2009-02-05;2014-03-19;2015-12-00;2008-05-10;2007-04-25;2006-04-00;2004-04-00;2002-12-24	0
762	1	FLORIANO, IRENE	1	2016	2016	2016-04-30	0	1	NA	NA	NA	NA	NA	1	NA	NA	NA	NA	NA	0	PMC4920851	'This work is dedicated to the memory of our colleague and friend Dr. Irene Floriano.'	27138604	2016-06-00	0
763	2	ESTEPA, AMPARO	11	2013	2019	2016-06-28	4	7	NA	NA	1	1	2	2	4	0	1	NA	NA	0	PMC4924823; PMC5303895	'This study is dedicated to the memory of Amparo Estepa whose enthusiasm for science was passed on to all of the people who had the luck of working with her.'; 'Thanks are especially due to co-author Dr. Amparo Estepa, who recently passed away.'	28616013;27965017;28005211;23880927;26270536;27351838;27693199;28243233;31348603;26363229;24837767	2017-06-16;2017-04-00;2017-04-00;2013-07-04;2015-08-14;2016-06-00;2016-11-00;2017-03-01;2019-10-00;2015-11-00;2014-06-30	5;7
764	2	RÖLING, WILFRED F. M.	35	2002	2018	2015-09-25	29	6	2	1	3	1	6	6	1	2	2	NA	NA	0	PMC4926466; PMC5794804	'Wilfred Röling, associated professor from the Molecular Cell Physiology department, died on Friday the 27th of September, at the age of 48 years.'; 'This article is dedicated to Wilfred Röling, who passed away on 25 September 2015.'	25764529;20637597;26060985;18616584;17614962;25488506;24731775;29349491;15134877;29921035;26499484;24723922;17635542;28040887;17222148;28326062;21281422;25370528;12071981;18469120;22439851;27314330;22329626;16204512;25852671;24310583;24736031;24372985;25778510;17033856;19638178;18976742;22885748;20345633;23741341	2015-01-00;2010-08-00;2015-06-00;2008-09-00;2007-11-00;2015-01-00;2014-06-00;2018-02-00;2004-06-00;2018-07-00;2015-11-00;2014-04-12;2007-08-00;2017-02-07;2007-02-00;2017-03-23;2011-05-00;2014-10-13;2002-06-00;2008-07-00;2012-05-00;2016-06-14;2012-07-00;2005-10-00;2015-04-09;2014-08-00;2014-06-00;2014-03-00;2015-04-00;2006-11-00;2009-09-00;2009-02-00;2012-10-00;2010-06-00;2013-06-07	7;21
765	1	BUARD, JÉRÔME	9	2003	2017	2016-07-04	7	2	1	0	1	1	0	1	1	NA	NA	NA	NA	0	PMC4931705	'This work is dedicated to our friend and colleague Jérôme Buard who passed away during the writing of this manuscript.'	27379173;28336543;24454780;24349597;22192738;19644444;17434233;16963709;12915463	2016-07-06;2017-04-00;2014-01-13;2013-12-12;2011-12-00;2009-09-02;2007-06-00;2006-10-00;2003-09-01	0
766	1	BARANAUSKAS, VITOR	7	2003	2018	2014-10-31	5	2	1	0	1	0	1	1	0	1	0	1	NA	0	PMC4938492	'Professor Baranauskas passed way in October, 2014.'	29181643;24739467;23731464;27392016;14677163;18643907;22088149	2018-04-00;2014-04-16;2013-09-00;2016-07-09;2003-12-17;2009-01-00;2011-11-16	3
767	1	HÄGERHÄLL, CECILIA	22	1995	2016	2016-07-08	21	1	3	2	3	3	0	1	NA	NA	NA	NA	NA	0	PMC4938563	'As Cecilia Hägerhäll passed away before the submission of the final version of this manuscript.'	24139955;27391676;8682198;19248752;24021651;7669765;25325401;22749669;23399497;24095649;21925501;20509166;23176477;20409720;19886699;21236240;21597881;22968325;18598669;12914915;11245799;12460669	2014-01-15;2016-07-09;1996-06-24;2009-05-15;2013-10-11;1995-09-05;2014-12-07;2013-10-00;2013-03-00;2014-01-00;2011-10-20;2010-08-00;2012-12-01;2010-05-15;2009-11-11;2011-04-00;2011-06-00;2012-10-21;2008-09-00;2003-08-14;2001-04-02;2002-12-02	1
768	1	DUTIL, LUCIE	11	2003	2016	2011-12-31	5	6	1	0	0	0	2	0	3	1	0	0	2	0	PMC4938605	'We dedicate this paper to the memory of Dr. Lucie Dutil (1965–2011).'	20031042;18382635;26733732;27391966;23764141;23204579;22571642;22377351;20031048;14664353;14639544	2010-01-00;2006-07-00;2016-01-00;2016-07-09;2013-07-00;2012-06-00;2012-06-00;2012-03-00;2010-01-00;2003-11-00;2003-12-01	0
769	1	JUDAH, DAVID	1	2016	2016	2016-07-11	0	1	NA	NA	NA	NA	NA	1	NA	NA	NA	NA	NA	0	PMC4939953	'The authors dedicate this work in memory of David Judah, MS, DVM.'	27399202	2016-07-00	0
[truncated: 688 more rows]

## Sheet: Descriptions
S1 Table column descriptions
unique_name_id	Unique ID for each deceased authors
pubs_on_PMC	Publications on PMC that stated the deceased status of the author
name	Author name
total_pubs	Total number of publication retrieved by PubMed search and subsequent manual curation
first_pub	The year of the earliest publication among the total publications
[truncated: 21 more rows]
